# Supplementary material for: Ferlins and TgDOC2 in Toxoplasma Microneme, Rhoptry and Dense Granule Secretion
Source: Life (Basel). 2021 Mar 9;11(3):217. doi: 10.3390/life11030217 (PMC7999867; doi:10.3390/life11030217)
Supplement: Supplementary file 1 [file life-11-00217-s001.zip]

Archive with 8 entries (6 files):
- supplementary.v1-3.8/
- supplementary.v1-3.8/Supplemantary.docx
- supplementary.v1-3.8/Supplementary Table 1.xlsx
- supplementary.v1-3.8/Supplementary Table 2.xlsx
- supplementary.v1-3.8/__MACOSX/
- supplementary.v1-3.8/__MACOSX/._SILAC Mic Suppl Figs-rev 030521.docx
- supplementary.v1-3.8/__MACOSX/._Supplementary Table 1.xlsx
- supplementary.v1-3.8/__MACOSX/._Supplementary Table 2.xlsx
