# Supplementary material for: Ferlins and TgDOC2 in Toxoplasma Microneme, Rhoptry and Dense Granule Secretion
Source: Life (Basel). 2021 Mar 9;11(3):217. doi: 10.3390/life11030217 (PMC7999867; doi:10.3390/life11030217)
Supplement: Supplementary file 1 [file life-11-00217-s001.zip › supplementary.v1-3.8/Supplementary Table 1.xlsx]

## Sheet: tsDOC2
ID	Product Description	Bio Rep 1	1/Bio Rep 1	Log2	Bio Rep 2	1/Bio Rep 2	Log2	Average	Molecular Weight	CDS Length	T.gondii GT1 CRISPR Phenotype - Mean Phenotype	Manually Curated Localization
TGGT1_206510	toxolysin TLN4	20	0.05	-4.32193	14.9364	0.0669507	-3.90076	-4.11134	256818	7308	0.51	micronemes
TGGT1_204530	microneme protein MIC11	16.1772	0.0618153	-4.01589	18.1727	0.0550275	-4.1837	-4.0998	22432	615	1.77	micronemes
TGGT1_204130	perforin-like protein PLP1	12.7848	0.0782178	-3.67636	20	0.05	-4.32193	-3.99914	125493	3486	1.13	micronemes
TGGT1_255260	apical membrane antigen AMA1	12.4051	0.0806122	-3.63286	6.54545	0.152778	-2.71049	-3.17168	63020	1710	-2.86	micronemes
TGGT1_214940	MIC2-associated protein M2AP	12.0127	0.0832455	-3.58648	11.0727	0.090312	-3.46894	-3.52771	34572	993	1.59	micronemes
TGGT1_234380	DSP1	11.7089	0.0854054	-3.54953	20	0.05	-4.32193	-3.93573	38653	1044	2.66	micronemes
TGGT1_204050	subtilisin SUB1	11.5253	0.0867655	-3.52673	15.3	0.0653595	-3.93546	-3.7311	85095	2388	1.21	micronemes
TGGT1_201780	microneme protein MIC2	10.2152	0.0978934	-3.35264	14.2091	0.0703775	-3.82874	-3.59069	82619	2310	-1.17	micronemes
TGGT1_277080	microneme protein MIC5	9.34177	0.107046	-3.2237	15.5818	0.0641774	-3.96179	-3.59274	19930	546	2.56	micronemes
TGGT1_250710	microneme protein MIC10	9.07595	0.110181	-3.18205	16.5091	0.0605727	-4.04519	-3.61362	23112	597	2.38	micronemes
TGGT1_283540	microneme protein MIC20	8.25316	0.121166	-3.04495	14.2455	0.0701978	-3.83243	-3.43869	41975	1131	1.74	micronemes
TGGT1_319560	microneme protein MIC3	8.03797	0.124409	-3.00683	6.56364	0.152355	-2.7145	-2.86066	40527	1152	2.36	micronemes
TGGT1_230410	peroxiredoxin PRX3	7.51899	0.132997	-2.91054	0.963636	1.03774	0.0534393	-1.42855	30462	852	0.4	mitochondrion - soluble
TGGT1_243930	TgGAMA	7.31646	0.136678	-2.87114	11.1	0.0900901	-3.47249	-3.17182	101321	2832	0.25	micronemes
TGGT1_264660	SAG-related sequence SRS44	6.21519	0.160896	-2.6358	3.7	0.27027	-1.88753	-2.26166	251956	7080	0.85	PM - peripheral 1
TGGT1_291890	microneme protein MIC1	6.06329	0.164927	-2.6001	4.81818	0.207547	-2.26849	-2.43429	48671	1371	-0.76	micronemes
TGGT1_208030	microneme protein MIC4	5.06329	0.1975	-2.34008	8.01818	0.124717	-3.00328	-2.67168	63020	1743	0.83	micronemes
TGGT1_294200	glucose-6-phosphate 1-dehydrogenase	2.68354	0.372642	-1.42414	5.94545	0.168196	-2.57179	-1.99796	62735	1683	1.49	dense granules
TGGT1_208450	protease inhibitor PI2	4.06329	0.246106	-2.02265	3.49091	0.286458	-1.8036	-1.91313	35343	957	2.04	dense granules
TGGT1_220950	MAF1	4.46835	0.223796	-2.15974	2.6	0.384615	-1.37851	-1.76913	35619	1005	2.13	dense granules
TGGT1_203310	dense granule protein GRA7	3.3038	0.302682	-1.72413	2.65455	0.376712	-1.40846	-1.5663	25857	711	1.9	dense granules
TGGT1_410360	MAF1a	3.21519	0.311024	-1.6849	2.31818	0.431373	-1.21299	-1.44895	38078	1065	1.95	dense granules
TGGT1_410370	MAF1b	3.21519	0.311024	-1.6849	2.2	0.454545	-1.1375	-1.4112	47738	1308	null	dense granules
TGGT1_227280	dense granule protein GRA3	3.1519	0.317269	-1.65622	1.98182	0.504587	-0.986825	-1.32152	24241	669	2.14	dense granules
TGGT1_270250	dense granule protein GRA1	1.32911	0.752381	-0.410465	4.5	0.222222	-2.16993	-1.29019	20149	573	-5.27	dense granules
TGGT1_288650	dense granule protein GRA12	2.79747	0.357466	-1.48412	1.56364	0.639535	-0.644905	-1.06451	47912	1311	1.75	dense granules
TGGT1_204400	putative ATPase synthase subunit alpha	2.67089	0.374408	-1.41732	0.709091	1.41026	0.495957	-0.46068	62145	1734	-3.84	mitochondrion - membranes
TGGT1_293180	NADP-specific glutamate dehydrogenase	2.55696	0.391089	-1.35443	1.01818	0.982143	-0.0259952	-0.690213	63798	1737	1.34	unknown
TGGT1_295125	rhoptry protein ROP4	2.39241	0.417989	-1.25846	1.68182	0.594595	-0.750022	-1.00424	40138	1098	1.68	rhoptries 1
TGGT1_277270	NTPase II	1.16456	0.858696	-0.219781	3.33636	0.299728	-1.73828	-0.979029	95781	2588	null	dense granules
TGGT1_411430	rhoptry protein ROP5	2.29114	0.436464	-1.19607	1.69091	0.591398	-0.757799	-0.976932	51506	1386	null	rhoptries 1
TGGT1_219320	acid phosphatase GAP50	2.17722	0.459302	-1.12248	1.12727	0.887097	-0.172837	-0.64766	46605	1296	-3.74	IMC
TGGT1_294620	putative eukaryotic initiation factor-3, subunit 8	2.13924	0.467456	-1.0971	0.727273	1.375	0.459432	-0.318834	109191	2916	-4.89	nucleus - non-chromatin
TGGT1_243730	rhoptry protein ROP9	2.11392	0.473054	-1.07992	4.30909	0.232068	-2.10738	-1.59365	37701	1062	0.85	rhoptries 1
TGGT1_275440	dense granule protein GRA6	2.01266	0.496855	-1.0091	1.91818	0.521327	-0.939739	-0.974421	23352	672	1.84	dense granules
TGGT1_308090	rhoptry protein ROP5	1.91772	0.521452	-0.939393	1.67273	0.597826	-0.742202	-0.840798	60774	1650	null	rhoptries 1
TGGT1_297880	dense granule protein GRA23	2.31646	0.431694	-1.21192	1.66364	0.601093	-0.73434	-0.97313	24152	660	1.88	dense granules
TGGT1_308020	SAG-related sequence SRS57	1.74684	0.572464	-0.804744	2.2	0.454545	-1.1375	-0.971124	41773	1158	1.03	PM - peripheral 1
TGGT1_266640	putative Acetyl-coenzyme A synthetase 2	1.63291	0.612403	-0.707447	0.772727	1.29412	0.371969	-0.167739	79990	2145	0.59	cytosol
TGGT1_271050	SAG-related sequence SRS34A	1.62025	0.617188	-0.696219	1.84545	0.541872	-0.883976	-0.790098	18980	561	1.72	PM - peripheral 1
TGGT1_280380	poly(ADP-ribose) glycohydrolase	1.05063	0.951807	-0.0712587	3.54545	0.282051	-1.82597	-0.948615	61836	1662	2.1	dense granules
TGGT1_408800	NTPase	1.13924	0.877778	-0.188072	3.05455	0.327381	-1.61096	-0.899515	20958	564	2.93	dense granules
TGGT1_266960	beta-tubulin	1.37975	0.724771	-0.464404	1.18182	0.846154	-0.241008	-0.352706	50073	1350	-4	tubulin cytoskeleton
TGGT1_295110	rhoptry protein ROP7	1.37342	0.728111	-0.45777	1.71818	0.582011	-0.780883	-0.619327	63412	1728	null	rhoptries 1
TGGT1_233460	SAG-related sequence SRS29B	1.35443	0.738318	-0.437686	1.56364	0.639535	-0.644905	-0.541296	34828	1011	-0.07	PM - peripheral 1
TGGT1_312630	putative anonymous antigen-1	1.35443	0.738318	-0.437686	1.09091	0.916667	-0.125531	-0.281609	286156	7920	-3.53	cytosol
TGGT1_270240	MAG1 protein	1.8481	0.541096	-0.886044	1.8	0.555556	-0.847997	-0.86702	49208	1359	1.25	dense granules
TGGT1_360830	nucleoside-triphosphatase	1.26582	0.79	-0.340075	3.30909	0.302198	-1.72643	-1.03326	40517	1113	null	Not in dataset
TGGT1_286450	dense granule protein GRA5	1.58228	0.632	-0.662004	1.82727	0.547264	-0.869692	-0.765848	12976	363	2.58	dense granules
TGGT1_292130	ribosomal protein RPL13A	1.26582	0.79	-0.340075	1.47273	0.679012	-0.55849	-0.449283	32749	861	-2.39	60S ribosome
TGGT1_235470	myosin A	1.26582	0.79	-0.340075	1.42727	0.700637	-0.513261	-0.426668	93332	2496	-3.09	IMC
TGGT1_309820	ribosomal protein RPL11	1.26582	0.79	-0.340075	0.945455	1.05769	0.08092	-0.129578	20199	528	-4.13	40S ribosome
TGGT1_293690	profilin PRF	1.26582	0.79	-0.340075	0.854545	1.17021	0.226771	-0.0566523	17741	498	-4.58	cytosol
TGGT1_249900	putative adenine nucleotide translocator	1.24051	0.806122	-0.310929	0.909091	1.1	0.137504	-0.0867128	35255	957	-3.78	mitochondrion - membranes
TGGT1_363030	rhoptry protein ROP8	1.22785	0.814433	-0.296132	2	0.5	-1	-0.648066	64031	1686	null	rhoptries 1
TGGT1_308840	SAG-related sequence SRS51	1.20886	0.827225	-0.273648	2.76364	0.361842	-1.46657	-0.870108	38037	1083	1.84	PM - peripheral 1
TGGT1_214080	toxofilin	1.20253	0.831579	-0.266075	1.61818	0.617978	-0.694374	-0.480224	27131	738	1.56	rhoptries 1
TGGT1_238050	nuclease and tudor domain-containing protein	1.20253	0.831579	-0.266075	1.10909	0.901639	-0.149378	-0.207726	114221	3075	-0.44	nucleus - non-chromatin
TGGT1_291960	rhoptry kinase family protein ROP40 (incomplete catalytic triad)	1.1962	0.835979	-0.258462	1.70909	0.585106	-0.773229	-0.515845	57904	1578	1.13	rhoptries 1
TGGT1_236540	RNA recognition motif-containing protein	1.17722	0.849462	-0.235378	1.1	0.909091	-0.137504	-0.186441	53017	1527	-4.66	nucleus - non-chromatin
TGGT1_227620	dense granule protein GRA2	1.26582	0.79	-0.340075	2.25455	0.443548	-1.17284	-0.756456	19842	558	2.47	dense granules
TGGT1_316310	superoxide dismutase	1.16456	0.858696	-0.219781	1.50909	0.662651	-0.59368	-0.40673	22550	606	-4.42	cytosol
TGGT1_233480	SAG-related sequence SRS29C	1.16456	0.858696	-0.219781		#DIV/0!	#DIV/0!	#DIV/0!	39215	1119	1.51	PM - peripheral 1
TGGT1_275650	hypothetical protein	1.1519	0.868132	-0.204014	1.18182	0.846154	-0.241008	-0.222511	101170	2634	-1.38	nucleus - non-chromatin
TGGT1_310780	dense granule protein GRA4	1.39241	0.718182	-0.477579	1.67273	0.597826	-0.742202	-0.609891	36283	1038	2.36	dense granules
TGGT1_232710	ribosomal protein RPS3A	1.11392	0.897727	-0.155651	0.763636	1.30952	0.389042	0.116696	29371	780	-4.09	40S ribosome
TGGT1_309210	putative peroxiredoxin 6	1.07595	0.929412	-0.10561	1.30909	0.763889	-0.388565	-0.247088	44088	1209	1	cytosol
TGGT1_288360	tryptophanyl-tRNA synthetase (TrpRS2)	1.05696	0.946108	-0.0799235	0.809091	1.23596	0.305626	0.112851	77002	2070	-4.56	cytosol
TGGT1_279100	MAF1a	3.21519	0.311024	-1.6849		#DIV/0!	#DIV/0!	#DIV/0!	47993	1308	null	dense granules
TGGT1_212240	putative beta-1 tubulin	1.05063	0.951807	-0.0712587	1.12727	0.887097	-0.172837	-0.122048	50051	1350	1.12	Not in dataset
TGGT1_239100	ribosomal protein RPS7	1.0443	0.957576	-0.0625415	0.790909	1.26437	0.338416	0.137937	22587	591	-5.53	40S ribosome
TGGT1_310640	phosphorylase family protein	1.03797	0.963415	-0.0537713	1.26364	0.791367	-0.337581	-0.195676	33042	912	1.76	cytosol
TGGT1_220400	actin depolymerizing factor ADF	1.03797	0.963415	-0.0537713	1.14545	0.873016	-0.19592	-0.124846	12947	357	-4.23	cytosol
TGGT1_219850	prolyl-tRNA synthetase (ProRS)	1.02532	0.975309	-0.0360693	0.890909	1.12245	0.16665	0.0652903	93444	2493	-4.45	cytosol
TGGT1_295350	putative nucleoside diphosphate kinase	1.01266	0.9875	-0.0181473	1.28182	0.780142	-0.358192	-0.188169	17639	468	2.45	cytosol
TGGT1_216880	guanine nucleotide-binding protein	1	1	0	0.763636	1.30952	0.389042	0.194521	35147	966	-5.07	cytosol
TGGT1_305520	ribosomal protein RPS2	1	1	0	0.763636	1.30952	0.389042	0.194521	29335	810	-4.24	40S ribosome
TGGT1_300000	ribosomal protein RPL18	0.962025	1.03947	0.0558532	0.745455	1.34146	0.423808	0.23983	21169	564	-5.59	60S ribosome
TGGT1_320600	cold-shock DNA-binding domain-containing protein	0.949367	1.05333	0.0749621	1.07273	0.932203	-0.101283	-0.0131606	23084	630	0.66	nucleus - non-chromatin
TGGT1_226410	EF-1 guanine nucleotide exchange domain-containing protein	0.949367	1.05333	0.0749621	0.9	1.11111	0.152003	0.113483	36028	987	2.47	cytosol
TGGT1_225080	ribosomal protein RPS18	0.949367	1.05333	0.0749621	0.818182	1.22222	0.289507	0.182234	17722	471	-4.15	40S ribosome
TGGT1_221210	cyclophilin	0.936709	1.06757	0.0943274	1.08182	0.92437	-0.113458	-0.00956533	19638	540	-1.6	ER 2
TGGT1_309120	ribosomal protein RPL4	0.936709	1.06757	0.0943274	0.745455	1.34146	0.423808	0.259068	45747	1251	-5.62	60S ribosome
TGGT1_259550	dihydropteroate synthase	0.924051	1.08219	0.113956	1.44545	0.691824	-0.531523	-0.208784	82724	2247	-3.55	cytosol
TGGT1_211030	hypothetical protein	0.924051	1.08219	0.113956	1.09091	0.916667	-0.125531	-0.00578735	22215	576	1.01	cytosol
TGGT1_288720	ribosomal protein RPL10	0.911392	1.09722	0.133856	0.781818	1.27907	0.355095	0.244475	24800	666	-5.3	60S ribosome
TGGT1_216650	S15 sporozoite-expressed protein	0.898734	1.11268	0.154034	1.05455	0.948276	-0.0766213	0.0387062	45117	1203	1.82	PM - peripheral 2
TGGT1_234190	putative serine hydroxymethyltransferase 2	0.886076	1.12857	0.174498	1.25455	0.797101	-0.327165	-0.0763335	65246	1788	-4.23	cytosol
TGGT1_232350	lactate dehydrogenase LDH1	0.879747	1.13669	0.18484	1.12727	0.887097	-0.172837	0.00600154	35548	990	0.78	cytosol
TGGT1_219540	cytosolic tRNA-Ala synthetase	0.873418	1.14493	0.195256	0.781818	1.27907	0.355095	0.275176	139432	3843	-4.53	cytosol
TGGT1_242330	ribosomal protein RPS5	0.860759	1.16176	0.216318	0.818182	1.22222	0.289507	0.252912	21612	579	-4.92	40S ribosome
TGGT1_232300	ribosomal protein RPS3	0.860759	1.16176	0.216318	0.709091	1.41026	0.495957	0.356138	28637	768	-4.37	40S ribosome
TGGT1_314810	ribosomal protein RPL7	0.848101	1.1791	0.237692	0.890909	1.12245	0.16665	0.202171	30121	777	-3.44	60S ribosome
TGGT1_270510	asparaginyl-tRNA synthetase (NOB+tRNA synthase)	0.841772	1.18797	0.248498	0.927273	1.07843	0.108934	0.178716	74918	2031	-3.93	cytosol
TGGT1_209030	actin ACT1	0.835443	1.19697	0.259387	1.24545	0.80292	-0.316672	-0.0286429	41907	1131	-4.5	cytosol
TGGT1_247550	heat shock protein HSP60	0.835443	1.19697	0.259387	0.709091	1.41026	0.495957	0.377672	60913	1728	-5.1	mitochondrion - soluble
TGGT1_321500	RNA recognition motif-containing protein	0.822785	1.21538	0.281413	1.10909	0.901639	-0.149378	0.0660177	50952	1428	-5.18	nucleus - non-chromatin
TGGT1_226960	phosphofructokinase PFKII	0.822785	1.21538	0.281413	0.890909	1.12245	0.16665	0.224031	131361	3678	-5.19	cytosol
TGGT1_236040	fructose-1,6-bisphosphate aldolase	0.810127	1.23438	0.303781	1.13636	0.88	-0.184425	0.0596781	46959	1302	-3.46	cytosol
TGGT1_231850	serine-threonine phosophatase 2C (PP2C)	0.797468	1.25397	0.326501	0.963636	1.03774	0.0534393	0.18997	36790	996	-4.39	cytosol
TGGT1_245460	ribosomal protein RPS8	0.797468	1.25397	0.326501	0.818182	1.22222	0.289507	0.308004	23462	618	-4.68	40S ribosome
TGGT1_293870	putative thioredoxin	0.791139	1.264	0.337996	1.09091	0.916667	-0.125531	0.106233	12035	321	-4.53	cytosol
TGGT1_297060	phosphoglycerate mutase PGMII	0.78481	1.27419	0.349584	0.936364	1.06796	0.0948592	0.222222	38106	1020	-4.54	cytosol
TGGT1_249780	hypothetical protein	0.78481	1.27419	0.349584	0.818182	1.22222	0.289507	0.319546	35517	987	1.62	cytosol
TGGT1_217890	putative alkyl hydroperoxide reductase/ Thiol specific antioxidant/ Mal allergen	0.772152	1.29508	0.373043	1.02727	0.973451	-0.0388192	0.167112	21722	591	0.23	nucleus - non-chromatin
TGGT1_300140	putative elongation factor 1-gamma	0.746835	1.33898	0.421138	0.909091	1.1	0.137504	0.279321	44039	1185	-3.02	cytosol
TGGT1_251810	putative translation initiation factor eIF-5A	0.746835	1.33898	0.421138	0.9	1.11111	0.152003	0.28657	17467	486	-4.32	cytosol
TGGT1_273090	cell division protein CDC48CY	0.746835	1.33898	0.421138	0.854545	1.17021	0.226771	0.323954	89396	2436	-6.01	cytosol
TGGT1_316400	alpha tubulin TUBA1	0.734177	1.36207	0.4458	0.963636	1.03774	0.0534393	0.24962	47848	1299	-4.71	tubulin cytoskeleton
TGGT1_207440	ribosomal protein RPS4	0.734177	1.36207	0.4458	0.781818	1.27907	0.355095	0.400447	35506	939	-3.44	nucleus - non-chromatin
TGGT1_289690	glyceraldehyde-3-phosphate dehydrogenase GAPDH1	0.727848	1.37391	0.458291	0.654545	1.52778	0.611435	0.534863	53339	1470	1.38	cytosol
TGGT1_249270	putative protein disulfide isomerase-related protein (provisional)	0.71519	1.39823	0.483602	0.709091	1.41026	0.495957	0.48978	59880	1644	-4.56	apicoplast
TGGT1_225050	putative adenosylhomocysteinase	0.708861	1.41071	0.496426	0.763636	1.30952	0.389042	0.442734	64107	1767	-1.58	cytosol
TGGT1_290670	leucyl aminopeptidase LAP	0.696203	1.43636	0.522421	0.854545	1.17021	0.226771	0.374596	83188	2346	-1.33	cytosol
TGGT1_229480	putative calcium binding protein precursor	0.696203	1.43636	0.522421	0.8	1.25	0.321928	0.422175	38276	1008	0.11	ER 2
TGGT1_249240	putative calmodulin	0.696203	1.43636	0.522421	0.672727	1.48649	0.571906	0.547164	16804	450	-5.28	unknown
TGGT1_262620	RNA recognition motif-containing protein	0.689873	1.44954	0.535596	1.03636	0.964912	-0.0515303	0.242033	31760	882	-2.1	nucleus - non-chromatin
TGGT1_263090	14-3-3 protein	0.683544	1.46296	0.548893	0.872727	1.14583	0.196397	0.372645	37173	972	-5.79	cytosol
TGGT1_205700	cyclophilin precursor	0.683544	1.46296	0.548893	0.854545	1.17021	0.226771	0.387832	38193	1047	0.08	cytosol
TGGT1_216860	DEAD (Asp-Glu-Ala-Asp) box polypeptide DDX39	0.683544	1.46296	0.548893	0.781818	1.27907	0.355095	0.451994	49113	1305	-5.17	cytosol
TGGT1_268850	enolase 2	0.683544	1.46296	0.548893	0.745455	1.34146	0.423808	0.48635	52113	1428	-3.38	cytosol
TGGT1_300260	threonyl-tRNA synthetase family protein	0.683544	1.46296	0.548893	0.7	1.42857	0.514573	0.531733	95885	2535	-4.32	cytosol
TGGT1_311720	chaperonin protein BiP	0.658228	1.51923	0.603341	0.745455	1.34146	0.423808	0.513574	73252	2007	-5.5	ER 2
TGGT1_211680	protein disulfide isomerase	0.639241	1.56436	0.645569	0.818182	1.22222	0.289507	0.467538	52801	1416	-5.65	ER 2
TGGT1_256760	pyruvate kinase PyK1	0.620253	1.61224	0.689071	0.890909	1.12245	0.16665	0.42786	57529	1596	-4.03	cytosol
TGGT1_250770	putative eukaryotic initiation factor-4A	0.613924	1.62887	0.703868	0.672727	1.48649	0.571906	0.637887	46673	1239	-4.13	cytosol
TGGT1_261950	ATP synthase beta subunit ATP-B	0.594937	1.68085	0.749192	0.918182	1.08911	0.123148	0.43617	59916	1683	-4.84	mitochondrion - membranes
TGGT1_251690	putative seryl-tRNA synthetase, cytoplasmic	0.594937	1.68085	0.749192	0.8	1.25	0.321928	0.53556	54146	1449	-4.13	cytosol
TGGT1_257680	myosin light chain MLC1	0.582278	1.71739	0.780219	1.58182	0.632184	-0.661584	0.0593175	24123	642	-2.7	IMC
TGGT1_232250	catalase	0.582278	1.71739	0.780219	0.763636	1.30952	0.389042	0.584631	57270	1509	2.08	cytosol
TGGT1_253430	putative asparagine synthetase	0.582278	1.71739	0.780219		#DIV/0!	#DIV/0!	#DIV/0!	65867	1767	-0.53	cytosol
TGGT1_248340	GTP-binding nuclear protein ran/tc4	0.575949	1.73626	0.795986	0.872727	1.14583	0.196397	0.496192	25997	690	-4.59	unknown
TGGT1_244560	putative heat shock protein 90	0.56962	1.75556	0.811928	0.690909	1.44737	0.533432	0.67268	97553	2562	-4.39	ER 2
TGGT1_205470	putative translation elongation factor 2 family protein	0.550633	1.81609	0.860837	0.727273	1.375	0.459432	0.660134	93088	2499	-4.31	cytosol
TGGT1_310030	putative cyclase-associated protein	0.544304	1.83721	0.877516	1.52727	0.654762	-0.610958	0.133279	22483	612	1.17	unknown
TGGT1_265450	hexokinase	0.531646	1.88095	0.911463	0.827273	1.20879	0.273565	0.592514	51467	1407	-1.37	cytosol
TGGT1_301440	calcium-dependent protein kinase CDPK1	0.518987	1.92683	0.946229	0.963636	1.03774	0.0534393	0.499834	65420	1749	-3.3	nucleus - chromatin
TGGT1_225930	triose-phosphate isomerase TPI-I	0.512658	1.95062	0.963931	0.672727	1.48649	0.571906	0.767919	27889	762	-5.1	cytosol
TGGT1_233140	putative deoxyuridine 5'-triphosphate nucleotidohydrolase	0.5	2	1	0.636364	1.57143	0.652077	0.826038	18189	513	-4.26	cytosol
TGGT1_288380	heat shock protein HSP90	0.493671	2.02564	1.01838	0.463636	2.15686	1.10893	1.06366	81932	2127	-4.32	cytosol
TGGT1_318230	phosphoglycerate kinase PGKI	0.487342	2.05195	1.03699	0.690909	1.44737	0.533432	0.785213	44675	1254	-4.52	cytosol
TGGT1_309810	ribosomal protein RPP2	0.455696	2.19444	1.13386	0.745455	1.34146	0.423808	0.778832	11768	342	-5	40S ribosome
TGGT1_218410	ribosomal protein RPP0	0.455696	2.19444	1.13386	0.636364	1.57143	0.652077	0.892966	34157	945	-3.16	60S ribosome
TGGT1_260260	ribosomal protein RPP1	0.443038	2.25714	1.1745	0.690909	1.44737	0.533432	0.853965	18802	540	-4.98	unknown
TGGT1_273760	heat shock protein HSP70	0.443038	2.25714	1.1745	0.654545	1.52778	0.611435	0.892966	72292	2004	-4.97	cytosol
TGGT1_205340	ribosomal protein RPS12	0.424051	2.35821	1.23769	0.818182	1.22222	0.289507	0.763599	15398	429	-4.83	40S ribosome
TGGT1_261250	histone H2A1	0.367089	2.72414	1.4458	0.690909	1.44737	0.533432	0.989616	19545	543	-3.39	unknown
TGGT1_227360	ribosomal protein RPL3	0.329114	3.03846	1.60334	0.809091	1.23596	0.305626	0.954484	44056	1170	-5.9	60S ribosome
TGGT1_292080	leucyl-tRNA synthetase	0.316456	3.16	1.65992	1	1	0	0.829962	141302	3786	-3.73	cytosol
TGGT1_271810	putative lanp	0.151899	6.58333	2.71882	1.05455	0.948276	-0.0766213	1.3211	31973	852	-3.59	cytosol
TGGT1_247510	fructose-bisphospatase II	0.0126582	7.9	2.98185	0.863636	1.15789	0.211504	1.59668	42397	1146	-4.77	cytosol
TGGT1_293770	chitinase-like protein CLP1		#DIV/0!	#DIV/0!	12.1273	0.0824588	-3.60018	#DIV/0!	74941	2145	0.7	micronemes
TGGT1_232410	PDI family protein		#DIV/0!	#DIV/0!	2.70909	0.369128	-1.43781	#DIV/0!	24909	663	0.99	tubulin cytoskeleton
TGGT1_221620	putative beta-tubulin		#DIV/0!	#DIV/0!	2.5	0.4	-1.32193	#DIV/0!	50036	1350	-2.8	tubulin cytoskeleton
TGGT1_285870	SAG-related sequence SRS20A		#DIV/0!	#DIV/0!	2.49091	0.40146	-1.31667	#DIV/0!	34954	987	1.74	PM - peripheral 1
TGGT1_315320	SAG-related sequence SRS52A		#DIV/0!	#DIV/0!	2.39091	0.418251	-1.25756	#DIV/0!	34235	990	-0.48	PM - peripheral 1
TGGT1_215220	GRA22		#DIV/0!	#DIV/0!	2.36364	0.423077	-1.24101	#DIV/0!	55112	1509	1.04	dense granules
TGGT1_215980	Tgd057		#DIV/0!	#DIV/0!	2.2	0.454545	-1.1375	#DIV/0!	24465	633	2.11	dense granules
TGGT1_258870	putative GRA44 interactor		#DIV/0!	#DIV/0!	2.18182	0.458333	-1.12553	#DIV/0!	52111	1419	0.75	dense granules
TGGT1_254720	dense granule protein GRA8		#DIV/0!	#DIV/0!	2.16364	0.462185	-1.11346	#DIV/0!	28527	804	1.56	dense granules
TGGT1_411470	MAF1		#DIV/0!	#DIV/0!	2.09091	0.478261	-1.06413	#DIV/0!	40320	1104	null	dense granules
TGGT1_309590	rhoptry protein ROP1		#DIV/0!	#DIV/0!	2.07273	0.482456	-1.05153	#DIV/0!	49541	1371	1.59	rhoptries 1
TGGT1_232280	hypothetical protein		#DIV/0!	#DIV/0!	1.9	0.526316	-0.925999	#DIV/0!	30148	828	1.22	PM - peripheral 1
TGGT1_258580	rhoptry protein ROP17		#DIV/0!	#DIV/0!	1.86364	0.536585	-0.89812	#DIV/0!	69053	1827	1.29	rhoptries 1
TGGT1_214790	glycoprotein		#DIV/0!	#DIV/0!	1.81818	0.55	-0.862496	#DIV/0!	31443	852	-3.48	mitochondrion - soluble
TGGT1_324600	heat shock protein		#DIV/0!	#DIV/0!	1.79091	0.558376	-0.840692	#DIV/0!	20266	558	2.64	IMC
TGGT1_300200	histone H2AZ		#DIV/0!	#DIV/0!	1.78182	0.561224	-0.83335	#DIV/0!	15919	468	-5.08	nucleus - chromatin
TGGT1_278830	glucose-6-phosphate 1-dehydrogenase		#DIV/0!	#DIV/0!	1.74545	0.572917	-0.803603	#DIV/0!	98269	2637	0.69	unknown
TGGT1_239740	dense granule protein GRA14		#DIV/0!	#DIV/0!	1.63636	0.611111	-0.710493	#DIV/0!	44752	1227	2	dense granules
TGGT1_231630	alveolin domain containing intermediate filament IMC4		#DIV/0!	#DIV/0!	1.49091	0.670732	-0.576192	#DIV/0!	50171	1359	-4.52	IMC
TGGT1_269690	dense granule protein GRA29		#DIV/0!	#DIV/0!	1.34545	0.743243	-0.428094	#DIV/0!	94292	2598	1.54	dense granules
TGGT1_218780	putative phosphoserine aminotransferase		#DIV/0!	#DIV/0!	1.30909	0.763889	-0.388565	#DIV/0!	52800	1446	0.69	cytosol
TGGT1_238010	ribosomal protein RPL23A		#DIV/0!	#DIV/0!	1.20909	0.827068	-0.273923	#DIV/0!	18561	504	-4.8	60S ribosome
TGGT1_235930	domain K- type RNA binding proteins family protein		#DIV/0!	#DIV/0!	1.2	0.833333	-0.263034	#DIV/0!	64264	1713	-4.28	nucleus - non-chromatin
TGGT1_305860	calcium-dependent protein kinase CDPK3		#DIV/0!	#DIV/0!	1.2	0.833333	-0.263034	#DIV/0!	60429	1614	-0.09	PM - peripheral 2
TGGT1_269950	Thioredoxin domain-containing protein		#DIV/0!	#DIV/0!	1.18182	0.846154	-0.241008	#DIV/0!	104631	2835	0.44	dense granules
TGGT1_283780	glucose-6-phosphate isomerase GPI		#DIV/0!	#DIV/0!	1.18182	0.846154	-0.241008	#DIV/0!	74418	1986	-2.52	cytosol
TGGT1_304770	ubiquitin-conjugating enzyme subfamily protein		#DIV/0!	#DIV/0!	1.12727	0.887097	-0.172837	#DIV/0!	17622	468	-2.47	cytosol
TGGT1_229180	HEAT repeat-containing protein		#DIV/0!	#DIV/0!	1.10909	0.901639	-0.149378	#DIV/0!	136102	3717	-5.05	cytosol
TGGT1_288630	putative nucleosome assembly protein (NAP)		#DIV/0!	#DIV/0!	1.08182	0.92437	-0.113458	#DIV/0!	32080	846	1.92	cytosol
TGGT1_263040	ribosomal protein RPS16		#DIV/0!	#DIV/0!	1.06364	0.940171	-0.089005	#DIV/0!	24001	636	-3.98	40S ribosome
TGGT1_231640	alveolin domain containing intermediate filament IMC1		#DIV/0!	#DIV/0!	1.05455	0.948276	-0.0766213	#DIV/0!	69596	1830	-4	IMC
TGGT1_318430	malate dehydrogenase MDH		#DIV/0!	#DIV/0!	1.05455	0.948276	-0.0766213	#DIV/0!	54760	1536	1.63	cytosol
TGGT1_313140	isocitrate dehydrogenase		#DIV/0!	#DIV/0!	1.01818	0.982143	-0.0259952	#DIV/0!	68315	1866	-3.04	mitochondrion - soluble
TGGT1_239260	histone H4		#DIV/0!	#DIV/0!	1.00909	0.990991	-0.0130562	#DIV/0!	11439	312	-4.81	nucleus - chromatin
TGGT1_263050	ribosomal protein RPL13		#DIV/0!	#DIV/0!	1.00909	0.990991	-0.0130562	#DIV/0!	39681	1068	-3.53	60S ribosome
TGGT1_244110	nucleosome assembly protein (nap) protein		#DIV/0!	#DIV/0!	1	1	0	#DIV/0!	83991	2217	-0.88	cytosol
TGGT1_251780	heat shock protein		#DIV/0!	#DIV/0!	1	1	0	#DIV/0!	78254	2187	-5.09	mitochondrion - soluble
TGGT1_220240	dense granule protein GRA31		#DIV/0!	#DIV/0!	0.981818	1.01852	0.0264722	#DIV/0!	54110	1581	0.9	dense granules
TGGT1_224850	putative polyadenylate binding protein		#DIV/0!	#DIV/0!	0.963636	1.03774	0.0534393	#DIV/0!	82697	2310	-4.12	nucleus - non-chromatin
TGGT1_289650	PEP-carboxykinase I		#DIV/0!	#DIV/0!	0.963636	1.03774	0.0534393	#DIV/0!	75341	2034	1.9	cytosol
TGGT1_310670	putative glycogen phosphorylase 1		#DIV/0!	#DIV/0!	0.963636	1.03774	0.0534393	#DIV/0!	105464	2737	1.01	cytosol
TGGT1_229360	transaldolase		#DIV/0!	#DIV/0!	0.936364	1.06796	0.0948592	#DIV/0!	61466	1653	0.33	nucleus - non-chromatin
TGGT1_243800	putative long-chain fatty acid CoA ligase		#DIV/0!	#DIV/0!	0.927273	1.07843	0.108934	#DIV/0!	83507	2277	0.25	PM - peripheral 2
TGGT1_278990	putative phosphate carrier		#DIV/0!	#DIV/0!	0.927273	1.07843	0.108934	#DIV/0!	53092	1440	-2.72	mitochondrion - membranes
TGGT1_264610	RNA recognition motif-containing protein		#DIV/0!	#DIV/0!	0.890909	1.12245	0.16665	#DIV/0!	45032	1293	-3.94	nucleus - non-chromatin
TGGT1_267400	ribosomal protein RPL32		#DIV/0!	#DIV/0!	0.890909	1.12245	0.16665	#DIV/0!	15617	405	-2.81	60S ribosome
TGGT1_209950	putative thioredoxin		#DIV/0!	#DIV/0!	0.881818	1.13402	0.181447	#DIV/0!	47686	1275	-5.2	unknown
TGGT1_205710	lysine-tRNA ligase		#DIV/0!	#DIV/0!	0.872727	1.14583	0.196397	#DIV/0!	74336	1977	-5.22	cytosol
TGGT1_217460	glutaminyl-tRNA synthetase (GlnRS)		#DIV/0!	#DIV/0!	0.872727	1.14583	0.196397	#DIV/0!	95498	2583	-3.72	cytosol
TGGT1_267060	ribosomal protein RPL14		#DIV/0!	#DIV/0!	0.872727	1.14583	0.196397	#DIV/0!	17877	474	-3.07	60S ribosome
TGGT1_249390	glutamate/leucine/phenylalanine/valine dehydrogenase family protein		#DIV/0!	#DIV/0!	0.863636	1.15789	0.211504	#DIV/0!	135496	3621	1	unknown
TGGT1_297500	T-complex protein 1 eta subunit		#DIV/0!	#DIV/0!	0.854545	1.17021	0.226771	#DIV/0!	59462	1641	-5.99	cytosol
TGGT1_262670	ribosomal protein RPL18A		#DIV/0!	#DIV/0!	0.836364	1.19565	0.257798	#DIV/0!	21330	552	-4.54	60S ribosome
TGGT1_270380	ribosomal protein RPS13		#DIV/0!	#DIV/0!	0.836364	1.19565	0.257798	#DIV/0!	17176	456	-4.6	40S ribosome
TGGT1_204020	ribosomal protein RPL8		#DIV/0!	#DIV/0!	0.818182	1.22222	0.289507	#DIV/0!	28254	783	-4.99	60S ribosome
TGGT1_224350	putative aminopeptidase N		#DIV/0!	#DIV/0!	0.809091	1.23596	0.305626	#DIV/0!	134410	3659	-1.16	cytosol
TGGT1_261570	ribosomal protein RPL7A		#DIV/0!	#DIV/0!	0.8	1.25	0.321928	#DIV/0!	31031	831	-4.03	60S ribosome
TGGT1_266060	ribosomal protein RPSA		#DIV/0!	#DIV/0!	0.8	1.25	0.321928	#DIV/0!	31511	864	-5.48	cytosol
TGGT1_320050	ribosomal protein RPL5		#DIV/0!	#DIV/0!	0.8	1.25	0.321928	#DIV/0!	35341	933	-3.66	cytosol
TGGT1_210690	ribosomal protein RPS6		#DIV/0!	#DIV/0!	0.790909	1.26437	0.338416	#DIV/0!	28956	771	-4.58	40S ribosome
TGGT1_228470	ribosomal protein RPL15		#DIV/0!	#DIV/0!	0.781818	1.27907	0.355095	#DIV/0!	24325	618	-4.94	60S ribosome
TGGT1_279390	putative proliferation-associated protein 2G4		#DIV/0!	#DIV/0!	0.781818	1.27907	0.355095	#DIV/0!	50292	1389	-0.88	nucleus - non-chromatin
TGGT1_287500	putative T complex chaperonin		#DIV/0!	#DIV/0!	0.781818	1.27907	0.355095	#DIV/0!	59362	1671	-4.89	cytosol
TGGT1_291930	RNA recognition motif-containing protein		#DIV/0!	#DIV/0!	0.781818	1.27907	0.355095	#DIV/0!	73131	2118	-4.82	cytosol
TGGT1_236570	lysine decarboxylase family protein		#DIV/0!	#DIV/0!	0.763636	1.30952	0.389042	#DIV/0!	43955	1194	-3.75	cytosol
TGGT1_213350	ribosomal protein RPS15		#DIV/0!	#DIV/0!	0.745455	1.34146	0.423808	#DIV/0!	17157	453	-5.34	40S ribosome
TGGT1_289530	ribosomal protein RPL19		#DIV/0!	#DIV/0!	0.745455	1.34146	0.423808	#DIV/0!	22160	564	-4.38	60S ribosome
TGGT1_207840	ribosomal protein RPS17		#DIV/0!	#DIV/0!	0.736364	1.35802	0.44151	#DIV/0!	15228	399	-3.75	40S ribosome
TGGT1_263700	ribosomal protein RPS14		#DIV/0!	#DIV/0!	0.727273	1.375	0.459432	#DIV/0!	16301	471	-4.59	40S ribosome
TGGT1_299210	CTP synthase		#DIV/0!	#DIV/0!	0.727273	1.375	0.459432	#DIV/0!	70941	1959	-5.67	cytosol
TGGT1_248480	ribosomal protein RPS9		#DIV/0!	#DIV/0!	0.709091	1.41026	0.495957	#DIV/0!	21684	567	-4.26	40S ribosome
TGGT1_205440	CCT chaperonin gamma subunit		#DIV/0!	#DIV/0!	0.690909	1.44737	0.533432	#DIV/0!	60697	1671	-4.52	cytosol
TGGT1_318410	putative TCP-1 chaperonin		#DIV/0!	#DIV/0!	0.690909	1.44737	0.533432	#DIV/0!	58665	1614	-5.15	cytosol
TGGT1_219310	DnaK family protein		#DIV/0!	#DIV/0!	0.672727	1.48649	0.571906	#DIV/0!	90141	2457	-2.04	cytosol
TGGT1_290290	ubiquitin-activating enzyme E1 family protein		#DIV/0!	#DIV/0!	0.636364	1.57143	0.652077	#DIV/0!	119821	3279	-4.25	cytosol
TGGT1_249180	bifunctional dihydrofolate reductase-thymidylate synthase		#DIV/0!	#DIV/0!	0.618182	1.61765	0.693897	#DIV/0!	68751	1833	null	unknown
TGGT1_273520	PCI domain-containing protein		#DIV/0!	#DIV/0!	0.618182	1.61765	0.693897	#DIV/0!	67340	1806	-3.26	nucleus - non-chromatin
TGGT1_205558	NAC domain-containing protein		#DIV/0!	#DIV/0!	0.609091	1.64179	0.715271	#DIV/0!	20506	570	-3.68	cytosol
TGGT1_283850	peptidyl-prolyl cis-trans isomerase		#DIV/0!	#DIV/0!	0.563636	1.77419	0.827163	#DIV/0!	55545	1512	-1.59	cytosol
TGGT1_230160	hypothetical protein		#DIV/0!	#DIV/0!	0.4	2.5	1.32193	#DIV/0!	15844	429	2.11	IMC
TGGT1_209600	hypothetical protein		#DIV/0!	#DIV/0!	0.0181818	5.5	2.45943	#DIV/0!	50200	1356	1.9	unknown

## Sheet: DN-FER1
ID	Product Description	Bio Rep1	1/Bio Rep1	Log2	Bio Rep2	1/Bio Rep2	Log2	Average	Molecular Weight	CDS Length	T.gondii GT1 CRISPR Phenotype - Mean Phenotype	Manually Curated Localization
TGGT1_232710	ribosomal protein RPS3A		#DIV/0!	#DIV/0!	20	0.05	-4.32193	#DIV/0!	29371	780	-4.09	40S ribosome
TGGT1_314810	ribosomal protein RPL7	4.00766	0.249522	-2.00276	11.5072	0.0869018	-3.52447	-2.76362	30121	777	-3.44	60S ribosome
TGGT1_218780	putative phosphoserine aminotransferase	1.54023	0.649254	-0.623146	20	0.05	-4.32193	-2.47254	52800	1446	0.69	cytosol
TGGT1_204020	ribosomal protein RPL8	1.31801	0.758721	-0.398359	6.22826	0.160558	-2.63883	-1.51859	28254	783	-4.99	60S ribosome
TGGT1_254720	dense granule protein GRA8	1.15709	0.864238	-0.210499	4.28986	0.233108	-2.10093	-1.15571	28527	804	1.56	dense granules
TGGT1_203310	dense granule protein GRA7	1.58238	0.631961	-0.662092	2.61594	0.382271	-1.38733	-1.02471	25857	711	1.9	dense granules
TGGT1_204130	perforin-like protein PLP1	1.86973	0.534836	-0.902831	2.21014	0.452459	-1.14414	-1.02349	125493	3486	1.13	micronemes
TGGT1_277080	microneme protein MIC5	1.82759	0.54717	-0.869939	1.97101	0.507353	-0.978938	-0.924439	19930	546	2.56	micronemes
TGGT1_204530	microneme protein MIC11	2.09962	0.476277	-1.07013	1.67391	0.597403	-0.743225	-0.906675	22432	615	1.77	micronemes
TGGT1_288650	dense granule protein GRA12	1.5249	0.655779	-0.608719	1.96377	0.509225	-0.973625	-0.791172	47912	1311	1.75	dense granules
TGGT1_239740	dense granule protein GRA14	1.31034	0.763158	-0.389947	2.06522	0.484211	-1.04629	-0.71812	44752	1227	2	dense granules
TGGT1_270250	dense granule protein GRA1	1.71264	0.583893	-0.776225	1.54348	0.647887	-0.626185	-0.701205	20149	573	-5.27	dense granules
TGGT1_227280	dense granule protein GRA3	1.51724	0.659091	-0.601451	1.67754	0.596112	-0.746344	-0.673897	24241	669	2.14	dense granules
TGGT1_201780	microneme protein MIC2	1.6705	0.598624	-0.740278	1.47826	0.676471	-0.563901	-0.65209	82619	2310	-1.17	micronemes
TGGT1_204050	subtilisin SUB1	1.75479	0.569869	-0.811298	1.3913	0.71875	-0.476438	-0.643868	85095	2388	1.21	micronemes
TGGT1_410360	MAF1a	1.39847	0.715068	-0.483847	1.67029	0.598698	-0.740098	-0.611973	38078	1065	1.95	dense granules
TGGT1_220950	MAF1	1.35249	0.739377	-0.435618	1.71739	0.582278	-0.780219	-0.607919	35619	1005	2.13	dense granules
TGGT1_234380	DSP1	1.70115	0.587838	-0.76651	1.32246	0.756164	-0.403228	-0.584869	38653	1044	2.66	micronemes
TGGT1_320600	cold-shock DNA-binding domain-containing protein	1.57088	0.636585	-0.651574	1.42029	0.704082	-0.506185	-0.57888	23084	630	0.66	nucleus - non-chromatin
TGGT1_319560	microneme protein MIC3	1.38697	0.720994	-0.47194	1.58696	0.630137	-0.666263	-0.569101	40527	1152	2.36	micronemes
TGGT1_239100	ribosomal protein RPS7	1.42529	0.701613	-0.511253	1.44928	0.69	-0.535332	-0.523292	22587	591	-5.53	40S ribosome
TGGT1_320050	ribosomal protein RPL5	1.48276	0.674419	-0.568284	1.37319	0.728232	-0.45753	-0.512907	35341	933	-3.66	cytosol
TGGT1_250770	putative eukaryotic initiation factor-4A	1.45977	0.685039	-0.545741	1.3913	0.71875	-0.476438	-0.51109	46673	1239	-4.13	cytosol
TGGT1_214940	MIC2-associated protein M2AP	1.5977	0.625899	-0.675998	1.25362	0.797688	-0.326104	-0.501051	34572	993	1.59	micronemes
TGGT1_249390	glutamate/leucine/phenylalanine/valine dehydrogenase family protein	1.63985	0.609813	-0.713561	1.19565	0.836364	-0.257798	-0.485679	135496	3621	1	unknown
TGGT1_266060	ribosomal protein RPSA	1.4023	0.713115	-0.487794	1.39493	0.716883	-0.48019	-0.483992	31511	864	-5.48	cytosol
TGGT1_270240	MAG1 protein	1.22605	0.815625	-0.294022	1.5	0.666667	-0.584963	-0.439492	49208	1359	1.25	dense granules
TGGT1_411470	MAF1	1.2567	0.795732	-0.329646	1.42754	0.700508	-0.513527	-0.421587	40320	1104	null	dense granules
TGGT1_208030	microneme protein MIC4	1.44061	0.694149	-0.526683	1.23913	0.807018	-0.309328	-0.418005	63020	1743	0.83	micronemes
TGGT1_216880	guanine nucleotide-binding protein	1.23755	0.80805	-0.307484	1.44203	0.693467	-0.5281	-0.417792	35147	966	-5.07	cytosol
TGGT1_205340	ribosomal protein RPS12	1.47126	0.679688	-0.557057	1.2029	0.831325	-0.266515	-0.411786	15398	429	-4.83	40S ribosome
TGGT1_255260	apical membrane antigen AMA1	1.34866	0.741477	-0.431526	1.30435	0.766667	-0.383329	-0.407427	63020	1710	-2.86	micronemes
TGGT1_294200	glucose-6-phosphate 1-dehydrogenase	1.35632	0.737288	-0.4397	1.25362	0.797688	-0.326104	-0.382902	62735	1683	1.49	dense granules
TGGT1_291890	microneme protein MIC1	1.37165	0.72905	-0.45591	1.21014	0.826347	-0.27518	-0.365545	48671	1371	-0.76	micronemes
TGGT1_310780	dense granule protein GRA4	1.21456	0.823344	-0.280433	1.34058	0.745946	-0.422857	-0.351645	36283	1038	2.36	dense granules
TGGT1_205470	putative translation elongation factor 2 family protein	1.21073	0.825949	-0.275875	1.32609	0.754098	-0.407175	-0.341525	93088	2499	-4.31	cytosol
TGGT1_233140	putative deoxyuridine 5'-triphosphate nucleotidohydrolase	1.21073	0.825949	-0.275875	1.32609	0.754098	-0.407175	-0.341525	18189	513	-4.26	cytosol
TGGT1_225080	ribosomal protein RPS18	1.35632	0.737288	-0.4397	1.17391	0.851852	-0.231326	-0.335513	17722	471	-4.15	40S ribosome
TGGT1_267060	ribosomal protein RPL14	1.20307	0.83121	-0.266715	1.31884	0.758242	-0.39927	-0.332992	17877	474	-3.07	60S ribosome
TGGT1_260260	ribosomal protein RPP1	1.28736	0.776786	-0.364411	1.21014	0.826347	-0.27518	-0.319796	18802	540	-4.98	unknown
TGGT1_301440	calcium-dependent protein kinase CDPK1	1.18774	0.841935	-0.248218	1.27536	0.784091	-0.350907	-0.299563	65420	1749	-3.3	nucleus - chromatin
TGGT1_360830	nucleoside-triphosphatase	1.25287	0.798165	-0.325241	1.2029	0.831325	-0.266515	-0.295878	40517	1113	null	Not in dataset
TGGT1_309810	ribosomal protein RPP2	1.18774	0.841935	-0.248218	1.25725	0.795389	-0.330267	-0.289243	11768	342	-5	40S ribosome
TGGT1_259550	dihydropteroate synthase	1.18774	0.841935	-0.248218	1.25362	0.797688	-0.326104	-0.287161	82724	2247	-3.55	cytosol
TGGT1_207440	ribosomal protein RPS4	1.37165	0.72905	-0.45591	1.07246	0.932432	-0.100929	-0.278419	35506	939	-3.44	nucleus - non-chromatin
TGGT1_308020	SAG-related sequence SRS57	1.21839	0.820755	-0.284977	1.18478	0.844037	-0.244622	-0.2648	41773	1158	1.03	PM - peripheral 1
TGGT1_277270	NTPase II	1.24904	0.800613	-0.320822	1.15217	0.867925	-0.204358	-0.26259	95781	2588	null	dense granules
TGGT1_273090	cell division protein CDC48CY	1.16475	0.858553	-0.220022	1.23551	0.809384	-0.305103	-0.262562	89396	2436	-6.01	cytosol
TGGT1_219540	cytosolic tRNA-Ala synthetase	1.16092	0.861386	-0.215268	1.22826	0.814159	-0.296617	-0.255942	139432	3843	-4.53	cytosol
TGGT1_220400	actin depolymerizing factor ADF	1.23755	0.80805	-0.307484	1.15217	0.867925	-0.204358	-0.255921	12947	357	-4.23	cytosol
TGGT1_238050	nuclease and tudor domain-containing protein	1.23755	0.80805	-0.307484	1.1087	0.901961	-0.148863	-0.228174	114221	3075	-0.44	nucleus - non-chromatin
TGGT1_309120	ribosomal protein RPL4	1.10345	0.90625	-0.142019	1.2029	0.831325	-0.266515	-0.204267	45747	1251	-5.62	60S ribosome
TGGT1_251690	putative seryl-tRNA synthetase, cytoplasmic	1	1	0	1.31159	0.762431	-0.391321	-0.195661	54146	1449	-4.13	cytosol
TGGT1_253430	putative asparagine synthetase	1.09579	0.912587	-0.131965	1.18478	0.844037	-0.244622	-0.188294	65867	1767	-0.53	cytosol
TGGT1_216860	DEAD (Asp-Glu-Ala-Asp) box polypeptide DDX39	1.1341	0.881757	-0.181547	1.12319	0.890323	-0.1676	-0.174574	49113	1305	-5.17	cytosol
TGGT1_288720	ribosomal protein RPL10	1.33716	0.747851	-0.419177	0.949275	1.05344	0.0751015	-0.172038	24800	666	-5.3	60S ribosome
TGGT1_226410	EF-1 guanine nucleotide exchange domain-containing protein	1.04981	0.952555	-0.0701261	1.20652	0.828829	-0.270854	-0.17049	36028	987	2.47	cytosol
TGGT1_262620	RNA recognition motif-containing protein	1.11877	0.893836	-0.161919	1.09783	0.910891	-0.13465	-0.148284	31760	882	-2.1	nucleus - non-chromatin
TGGT1_283540	microneme protein MIC20	1.36782	0.731092	-0.451874	0.891304	1.12195	0.16601	-0.142932	41975	1131	1.74	micronemes
TGGT1_225050	putative adenosylhomocysteinase	1.04215	0.959559	-0.0595568	1.15942	0.8625	-0.213404	-0.13648	64107	1767	-1.58	cytosol
TGGT1_231850	serine-threonine phosophatase 2C (PP2C)	1.04981	0.952555	-0.0701261	1.12681	0.88746	-0.172246	-0.121186	36790	996	-4.39	cytosol
TGGT1_270510	asparaginyl-tRNA synthetase (NOB+tRNA synthase)	1.00383	0.996183	-0.005517	1.15942	0.8625	-0.213404	-0.10946	74918	2031	-3.93	cytosol
TGGT1_293690	profilin PRF	1.04981	0.952555	-0.0701261	1.08696	0.92	-0.120294	-0.0952102	17741	498	-4.58	cytosol
TGGT1_295350	putative nucleoside diphosphate kinase	1.0613	0.942238	-0.0858362	1.07246	0.932432	-0.100929	-0.0933825	17639	468	2.45	cytosol
TGGT1_290290	ubiquitin-activating enzyme E1 family protein	1.14176	0.875839	-0.191263	0.992754	1.0073	0.0104924	-0.0903851	119821	3279	-4.25	cytosol
TGGT1_251810	putative translation initiation factor eIF-5A	1.05364	0.949091	-0.0753818	1.07246	0.932432	-0.100929	-0.0881554	17467	486	-4.32	cytosol
TGGT1_288380	heat shock protein HSP90	1.04598	0.956044	-0.0648511	1.06522	0.938776	-0.0911479	-0.0779995	81932	2127	-4.32	cytosol
TGGT1_219850	prolyl-tRNA synthetase (ProRS)	0.950192	1.05242	0.0737097	1.15217	0.867925	-0.204358	-0.0653244	93444	2493	-4.45	cytosol
TGGT1_264610	RNA recognition motif-containing protein	0.950192	1.05242	0.0737097	1.15217	0.867925	-0.204358	-0.0653244	45032	1293	-3.94	nucleus - non-chromatin
TGGT1_245460	ribosomal protein RPS8	1.16092	0.861386	-0.215268	0.934783	1.06977	0.0972972	-0.0589854	23462	618	-4.68	40S ribosome
TGGT1_321500	RNA recognition motif-containing protein	1.03448	0.966667	-0.0489096	1.03986	0.961672	-0.0563825	-0.052646	50952	1428	-5.18	nucleus - non-chromatin
TGGT1_215980	Tgd057	1.11111	0.9	-0.152003	0.967391	1.03371	0.0478285	-0.0520873	24465	633	2.11	dense granules
TGGT1_227620	dense granule protein GRA2	0.766284	1.305	0.38405	1.3587	0.736	-0.442222	-0.0290863	19842	558	2.47	dense granules
TGGT1_248340	GTP-binding nuclear protein ran/tc4	1.03831	0.9631	-0.054243	1	1	0	-0.0271215	25997	690	-4.59	unknown
TGGT1_211030	hypothetical protein	0.977011	1.02353	0.0335526	1.03986	0.961672	-0.0563825	-0.011415	22215	576	1.01	cytosol
TGGT1_249780	hypothetical protein	0.858238	1.16518	0.220551	1.17754	0.849231	-0.235771	-0.00761019	35517	987	1.62	cytosol
TGGT1_293870	putative thioredoxin	0.996169	1.00385	0.00553818	1.01449	0.985714	-0.0207586	-0.00761019	12035	321	-4.53	cytosol
TGGT1_209030	actin ACT1	1.04981	0.952555	-0.0701261	0.956522	1.04545	0.0641303	-0.00299787	41907	1131	-4.5	cytosol
TGGT1_273760	heat shock protein HSP70	0.984674	1.01556	0.0222814	1.01449	0.985714	-0.0207586	0.000761444	72292	2004	-4.97	cytosol
TGGT1_268850	enolase 2	1.00383	0.996183	-0.005517	0.992754	1.0073	0.0104924	0.00248768	52113	1428	-3.38	cytosol
TGGT1_408800	NTPase	1.27969	0.781437	-0.355798	0.775362	1.28972	0.367057	0.00562959	20958	564	2.93	dense granules
TGGT1_263090	14-3-3 protein	0.961686	1.03984	0.0563624	1.02899	0.971831	-0.0412227	0.00756989	37173	972	-5.79	cytosol
TGGT1_290670	leucyl aminopeptidase LAP	0.91954	1.0875	0.121015	1.07246	0.932432	-0.100929	0.0100432	83188	2346	-1.33	cytosol
TGGT1_309210	putative peroxiredoxin 6	0.927203	1.07851	0.109043	1.05797	0.945205	-0.0813001	0.0138713	44088	1209	1	cytosol
TGGT1_261570	ribosomal protein RPL7A	1.02682	0.973881	-0.0381832	0.952899	1.04943	0.0696055	0.0157111	31031	831	-4.03	60S ribosome
TGGT1_217460	glutaminyl-tRNA synthetase (GlnRS)	0.965517	1.03571	0.0506261	1.00725	0.992806	-0.0104166	0.0201047	95498	2583	-3.72	cytosol
TGGT1_289690	glyceraldehyde-3-phosphate dehydrogenase GAPDH1	0.977011	1.02353	0.0335526	0.992754	1.0073	0.0104924	0.0220225	53339	1470	1.38	cytosol
TGGT1_279390	putative proliferation-associated protein 2G4	0.927203	1.07851	0.109043	1.03623	0.965035	-0.0513469	0.0288479	50292	1389	-0.88	nucleus - non-chromatin
TGGT1_233460	SAG-related sequence SRS29B	1.01916	0.981203	-0.0273764	0.934783	1.06977	0.0972972	0.0349604	34828	1011	-0.07	PM - peripheral 1
TGGT1_226960	phosphofructokinase PFKII	0.950192	1.05242	0.0737097	0.981884	1.01845	0.0263754	0.0500426	131361	3678	-5.19	cytosol
TGGT1_205700	cyclophilin precursor	0.950192	1.05242	0.0737097	0.978261	1.02222	0.0317089	0.0527093	38193	1047	0.08	cytosol
TGGT1_288360	tryptophanyl-tRNA synthetase (TrpRS2)	0.931034	1.07407	0.103093	0.985507	1.01471	0.0210616	0.0620776	77002	2070	-4.56	cytosol
TGGT1_310030	putative cyclase-associated protein	0.8659	1.15487	0.207727	1.05072	0.951724	-0.0713846	0.0681712	22483	612	1.17	unknown
TGGT1_243730	rhoptry protein ROP9	1.11111	0.9	-0.152003	0.807971	1.23767	0.307625	0.0778107	37701	1062	0.85	rhoptries 1
TGGT1_318230	phosphoglycerate kinase PGKI	0.965517	1.03571	0.0506261	0.891304	1.12195	0.16601	0.108318	44675	1254	-4.52	cytosol
TGGT1_225930	triose-phosphate isomerase TPI-I	0.89272	1.12017	0.16372	0.942029	1.06154	0.0861566	0.124938	27889	762	-5.1	cytosol
TGGT1_247510	fructose-bisphospatase II	0.881226	1.13478	0.182416	0.949275	1.05344	0.0751015	0.128759	42397	1146	-4.77	cytosol
TGGT1_297060	phosphoglycerate mutase PGMII	0.908046	1.10127	0.139163	0.916667	1.09091	0.125531	0.132347	38106	1020	-4.54	cytosol
TGGT1_289650	PEP-carboxykinase I	0.923372	1.08299	0.115017	0.869565	1.15	0.201634	0.158325	75341	2034	1.9	cytosol
TGGT1_256760	pyruvate kinase PyK1	0.885057	1.12987	0.176157	0.898551	1.1129	0.154328	0.165243	57529	1596	-4.03	cytosol
TGGT1_228470	ribosomal protein RPL15	0.796935	1.25481	0.327466	0.992754	1.0073	0.0104924	0.168979	24325	618	-4.94	60S ribosome
TGGT1_257680	myosin light chain MLC1	0.988506	1.01163	0.0166787	0.797101	1.25455	0.327165	0.171922	24123	642	-2.7	IMC
TGGT1_265450	hexokinase	0.842912	1.18636	0.246546	0.927536	1.07812	0.108524	0.177535	51467	1407	-1.37	cytosol
TGGT1_221210	cyclophilin	0.923372	1.08299	0.115017	0.822464	1.21586	0.281976	0.198496	19638	540	-1.6	ER 2
TGGT1_236040	fructose-1,6-bisphosphate aldolase	0.858238	1.16518	0.220551	0.884058	1.13115	0.177787	0.199169	46959	1302	-3.46	cytosol
TGGT1_316310	superoxide dismutase	0.850575	1.17568	0.23349	0.82971	1.20524	0.269321	0.251405	22550	606	-4.42	cytosol
TGGT1_313140	isocitrate dehydrogenase	0.965517	1.03571	0.0506261	0.724638	1.38	0.464668	0.257647	68315	1866	-3.04	mitochondrion - soluble
TGGT1_310640	phosphorylase family protein	0.91954	1.0875	0.121015	0.76087	1.31429	0.394279	0.257647	33042	912	1.76	cytosol
TGGT1_212240	putative beta-1 tubulin	0.931034	1.07407	0.103093	0.724638	1.38	0.464668	0.283881	50051	1350	1.12	Not in dataset
TGGT1_230210	alveolin domain containing intermediate filament IMC10	0.961686	1.03984	0.0563624	0.688406	1.45263	0.538669	0.297516	61174	1683	-4.7	IMC
TGGT1_249270	putative protein disulfide isomerase-related protein (provisional)	0.804598	1.24286	0.31366	0.818841	1.22124	0.288345	0.301003	59880	1644	-4.56	apicoplast
TGGT1_271050	SAG-related sequence SRS34A	0.873563	1.14474	0.195016	0.753623	1.32692	0.408085	0.30155	18980	561	1.72	PM - peripheral 1
TGGT1_292130	ribosomal protein RPL13A	0.904215	1.10593	0.145263	0.724638	1.38	0.464668	0.304966	32749	861	-2.39	60S ribosome
TGGT1_217890	putative alkyl hydroperoxide reductase/ Thiol specific antioxidant/ Mal allergen	0.804598	1.24286	0.31366	0.804348	1.24324	0.314109	0.313885	21722	591	0.23	nucleus - non-chromatin
TGGT1_266960	beta-tubulin	0.885057	1.12987	0.176157	0.728261	1.37313	0.457473	0.316815	50073	1350	-4	tubulin cytoskeleton
TGGT1_216650	S15 sporozoite-expressed protein	0.781609	1.27941	0.355481	0.818841	1.22124	0.288345	0.321913	45117	1203	1.82	PM - peripheral 2
TGGT1_291960	rhoptry kinase family protein ROP40 (incomplete catalytic triad)	0.881226	1.13478	0.182416	0.710145	1.40816	0.493815	0.338115	57904	1578	1.13	rhoptries 1
TGGT1_308840	SAG-related sequence SRS51	0.881226	1.13478	0.182416	0.706522	1.41538	0.501194	0.341805	38037	1083	1.84	PM - peripheral 1
TGGT1_316400B	alpha tubulin TUBA1	0.881226	1.13478	0.182416	0.702899	1.42268	0.508612	0.345514	47848	1299	-4.71	tubulin cytoskeleton
TGGT1_232250	catalase	0.781609	1.27941	0.355481	0.789855	1.26606	0.34034	0.34791	57270	1509	2.08	cytosol
TGGT1_232350	lactate dehydrogenase LDH1	0.766284	1.305	0.38405	0.768116	1.30189	0.380604	0.382327	35548	990	0.78	cytosol
TGGT1_214080	toxofilin	0.785441	1.27317	0.348426	0.728261	1.37313	0.457473	0.402949	27131	738	1.56	rhoptries 1
TGGT1_219320	acid phosphatase GAP50	0.735632	1.35938	0.442943	0.768116	1.30189	0.380604	0.411774	46605	1296	-3.74	IMC
TGGT1_312630	putative anonymous antigen-1	0.957854	1.044	0.0621217	0.586957	1.7037	0.768674	0.415398	286156	7920	-3.53	cytosol
TGGT1_309820	ribosomal protein RPL11	0.766284	1.305	0.38405	0.724638	1.38	0.464668	0.424359	20199	528	-4.13	40S ribosome
TGGT1_207840	ribosomal protein RPS17	0.720307	1.3883	0.473317	0.753623	1.32692	0.408085	0.440701	15228	399	-3.75	40S ribosome
TGGT1_308090	rhoptry protein ROP5	0.743295	1.34536	0.427993	0.695652	1.4375	0.523562	0.475778	60774	1650	null	rhoptries 1
TGGT1_411430	rhoptry protein ROP5	0.735632	1.35938	0.442943	0.699275	1.43005	0.516067	0.479505	51506	1386	null	rhoptries 1
TGGT1_232410	PDI family protein	0.804598	1.24286	0.31366	0.626812	1.59538	0.673896	0.493778	24909	663	0.99	tubulin cytoskeleton
TGGT1_295125	rhoptry protein ROP4	0.720307	1.3883	0.473317	0.681159	1.46809	0.553936	0.513626	40138	1098	1.68	rhoptries 1
TGGT1_309590	rhoptry protein ROP1	0.720307	1.3883	0.473317	0.666667	1.5	0.584963	0.52914	49541	1371	1.59	rhoptries 1
TGGT1_229480	putative calcium binding protein precursor	0.762452	1.31156	0.391281	0.619565	1.61404	0.690672	0.540977	38276	1008	0.11	ER 2
TGGT1_311720	chaperonin protein BiP	0.712644	1.40323	0.488747	0.623188	1.60465	0.68226	0.585503	73252	2007	-5.5	ER 2
TGGT1_363030	rhoptry protein ROP8	0.701149	1.42623	0.512206	0.623188	1.60465	0.68226	0.597233	64031	1686	null	rhoptries 1
TGGT1_258410	photosensitized INA-labeled protein PHIL1	0.681992	1.46629	0.552173	0.637681	1.56818	0.649093	0.600633	18843	498	1.74	IMC
TGGT1_211680	protein disulfide isomerase	0.689655	1.45	0.536053	0.601449	1.66265	0.733485	0.634769	52801	1416	-5.65	ER 2
TGGT1_230410	peroxiredoxin PRX3	0.850575	1.17568	0.23349	0.485507	2.0597	1.04244	0.637963	30462	852	0.4	mitochondrion - soluble
TGGT1_235470	myosin A	0.720307	1.3883	0.473317	0.572464	1.74684	0.804744	0.63903	93332	2496	-3.09	IMC
TGGT1_244560	putative heat shock protein 90	0.689655	1.45	0.536053	0.572464	1.74684	0.804744	0.670398	97553	2562	-4.39	ER 2
TGGT1_315320	SAG-related sequence SRS52A	0.67433	1.48295	0.568474	0.583333	1.71429	0.777608	0.673041	34235	990	-0.48	PM - peripheral 1
TGGT1_266640	putative Acetyl-coenzyme A synthetase 2	0.478927	2.088	1.06212	0.818841	1.22124	0.288345	0.675234	79990	2145	0.59	cytosol
TGGT1_231630	alveolin domain containing intermediate filament IMC4	0.666667	1.5	0.584963	0.568841	1.75796	0.813904	0.699433	50171	1359	-4.52	IMC
TGGT1_231640	alveolin domain containing intermediate filament IMC1	0.67433	1.48295	0.568474	0.550725	1.81579	0.860597	0.714536	69596	1830	-4	IMC
TGGT1_251780	heat shock protein	0.666667	1.5	0.584963	0.554348	1.80392	0.851137	0.71805	78254	2187	-5.09	mitochondrion - soluble
TGGT1_214790	glycoprotein	0.766284	1.305	0.38405	0.478261	2.09091	1.06413	0.72409	31443	852	-3.48	mitochondrion - soluble
TGGT1_239260	histone H4	0.601533	1.66242	0.733285	0.572464	1.74684	0.804744	0.769014	11439	312	-4.81	nucleus - chromatin
TGGT1_205440	CCT chaperonin gamma subunit	1.97701	0.505814	-0.983321	0.173913	5.75	2.52356	0.77012	60697	1671	-4.52	cytosol
TGGT1_249900	putative adenine nucleotide translocator	0.643678	1.55357	0.635589	0.514493	1.94366	0.958777	0.797183	35255	957	-3.78	mitochondrion - membranes
TGGT1_261250	histone H2A1	0.609195	1.64151	0.715023	0.543478	1.84	0.879706	0.797364	19545	543	-3.39	unknown
TGGT1_324600	heat shock protein	0.628352	1.59146	0.670354	0.514493	1.94366	0.958777	0.814566	20266	558	2.64	IMC
TGGT1_220240	dense granule protein GRA31	0.574713	1.74	0.799087	0.543478	1.84	0.879706	0.839397	54110	1581	0.9	dense granules
TGGT1_247550	heat shock protein HSP60	0.56705	1.76351	0.818453	0.478261	2.09091	1.06413	0.941291	60913	1728	-5.1	mitochondrion - soluble
TGGT1_204400	putative ATPase synthase subunit alpha	0.528736	1.8913	0.919382	0.434783	2.3	1.20163	1.06051	62145	1734	-3.84	mitochondrion - membranes
TGGT1_261950	ATP synthase beta subunit ATP-B	0.48659	2.05512	1.03922	0.413043	2.42105	1.27563	1.15743	59916	1683	-4.84	mitochondrion - membranes
TGGT1_221620	putative beta-tubulin	0.743295	1.34536	0.427993	0.23913	4.18182	2.06413	1.24606	50036	1350	-2.8	tubulin cytoskeleton
TGGT1_236570	lysine decarboxylase family protein	0.199234	5.01923	2.32747	0.710145	1.40816	0.493815	1.41064	43955	1194	-3.75	cytosol
TGGT1_286450	dense granule protein GRA5		#DIV/0!	#DIV/0!	2.69928	0.37047	-1.43257	#DIV/0!	12976	363	2.58	dense granules
TGGT1_206510	toxolysin TLN4		#DIV/0!	#DIV/0!	2.50725	0.398844	-1.3261	#DIV/0!	256818	7308	0.51	micronemes
TGGT1_235930	domain K- type RNA binding proteins family protein		#DIV/0!	#DIV/0!	2.32609	0.429907	-1.21791	#DIV/0!	64264	1713	-4.28	nucleus - non-chromatin
TGGT1_410370	MAFb		#DIV/0!	#DIV/0!	1.67391	0.597403	-0.743225	#DIV/0!	47738	1308	null	Not in dataset
TGGT1_250710	microneme protein MIC10		#DIV/0!	#DIV/0!	1.57971	0.633028	-0.65966	#DIV/0!	23112	597	2.38	micronemes
TGGT1_278990	putative phosphate carrier		#DIV/0!	#DIV/0!	1.39855	0.715026	-0.483933	#DIV/0!	53092	1440	-2.72	mitochondrion - membranes
TGGT1_299210	CTP synthase		#DIV/0!	#DIV/0!	1.18841	0.841463	-0.249028	#DIV/0!	70941	1959	-5.67	cytosol
TGGT1_238010	ribosomal protein RPL23A		#DIV/0!	#DIV/0!	1.15217	0.867925	-0.204358	#DIV/0!	18561	504	-4.8	60S ribosome
TGGT1_267400	ribosomal protein RPL32		#DIV/0!	#DIV/0!	1.04348	0.958333	-0.0614005	#DIV/0!	15617	405	-2.81	60S ribosome
TGGT1_288630	putative nucleosome assembly protein (NAP)		#DIV/0!	#DIV/0!	0.869565	1.15	0.201634	#DIV/0!	32080	846	1.92	cytosol
TGGT1_275440	dense granule protein GRA6		#DIV/0!	#DIV/0!	0.724638	1.38	0.464668	#DIV/0!	23352	672	1.84	dense granules
TGGT1_232280	hypothetical protein		#DIV/0!	#DIV/0!	0.652174	1.53333	0.616671	#DIV/0!	30148	828	1.22	PM - peripheral 1
TGGT1_264660	SAG-related sequence SRS44		#DIV/0!	#DIV/0!	0.623188	1.60465	0.68226	#DIV/0!	251956	7080	0.85	dense granules
TGGT1_229360	transaldolase		#DIV/0!	#DIV/0!	0.601449	1.66265	0.733485	#DIV/0!	61466	1653	0.33	nucleus - non-chromatin
TGGT1_263700	ribosomal protein RPS14		#DIV/0!	#DIV/0!	0.586957	1.7037	0.768674	#DIV/0!	16301	471	-4.59	40S ribosome
TGGT1_219310	DnaK family protein		#DIV/0!	#DIV/0!	0.536232	1.86486	0.899071	#DIV/0!	90141	2457	-2.04	cytosol
TGGT1_209600	hypothetical protein		#DIV/0!	#DIV/0!	0.5	2	1	#DIV/0!	50200	1356	1.9	unknown
TGGT1_244110	nucleosome assembly protein (nap) protein		#DIV/0!	#DIV/0!	0.289855	3.45	1.7866	#DIV/0!	83991	2217	-0.88	cytosol
TGGT1_300000	ribosomal protein RPL18		#DIV/0!	#DIV/0!	0.268116	3.72973	1.89907	#DIV/0!	21169	564	-5.59	60S ribosome
TGGT1_243930	hypothetical protein	2.71264	0.368644	-1.4397		#DIV/0!	#DIV/0!	#DIV/0!	101321	2832	0.25	micronemes
TGGT1_236540	RNA recognition motif-containing protein	2.19923	0.454704	-1.137		#DIV/0!	#DIV/0!	#DIV/0!	53017	1527	-4.66	nucleus - non-chromatin
TGGT1_218410	ribosomal protein RPP0	1.50192	0.665816	-0.586804		#DIV/0!	#DIV/0!	#DIV/0!	34157	945	-3.16	60S ribosome
TGGT1_318430	malate dehydrogenase MDH	1.18774	0.841935	-0.248218		#DIV/0!	#DIV/0!	#DIV/0!	54760	1536	1.63	cytosol
TGGT1_280380	poly(ADP-ribose) glycohydrolase	1.18008	0.847403	-0.238881		#DIV/0!	#DIV/0!	#DIV/0!	61836	1662	2.1	dense granules
TGGT1_258870A	hypothetical protein	1.14943	0.87	-0.200913		#DIV/0!	#DIV/0!	#DIV/0!	60654	1672	1.32	dense granules
TGGT1_300140	putative elongation factor 1-gamma	0.819923	1.21963	0.286439		#DIV/0!	#DIV/0!	#DIV/0!	44039	1185	-3.02	cytosol
TGGT1_205558	NAC domain-containing protein	0.773946	1.29208	0.369695		#DIV/0!	#DIV/0!	#DIV/0!	20506	570	-3.68	cytosol
TGGT1_273520	PCI domain-containing protein	0.551724	1.8125	0.857981		#DIV/0!	#DIV/0!	#DIV/0!	67340	1806	-3.26	nucleus - non-chromatin
TGGT1_310670	putative glycogen phosphorylase 1	0.114943	8.7	3.12102		#DIV/0!	#DIV/0!	#DIV/0!	105464	2737	1.01	cytosol

## Sheet: cKD-FER2
ID	Product Description	Bio Rep 1	1/Bio Rep 1	Log2	Molecular Weight	CDS Length	Protein Length	T.gondii GT1 CRISPR Phenotype - Mean Phenotype	Manually curated localization
TGGT1_294620	putative eukaryotic initiation factor-3, subunit 8	12.9583	0.0771704	-3.69581	109191	2916	971	-4.89	nucleus - non-chromatin
TGGT1_204530	microneme protein MIC11	11.2708	0.0887246	-3.49452	22432	615	204	1.77	micronemes
TGGT1_300260	threonyl-tRNA synthetase family protein	4	0.25	-2	95885	2535	844	-4.32	cytosol
TGGT1_251780	heat shock protein	2.97917	0.335664	-1.57491	78254	2187	728	-5.09	mitochondrion - soluble
TGGT1_273090	cell division protein CDC48CY	2.35417	0.424779	-1.23522	89396	2436	811	-6.01	cytosol
TGGT1_219310	DnaK family protein	2.27083	0.440367	-1.18322	90141	2457	818	-2.04	cytosol
TGGT1_270240	MAG1 protein	2.10417	0.475248	-1.07325	49208	1359	452	1.25	dense granules
TGGT1_410370	MAF1b	2.10417	0.475248	-1.07325	47738	1308	435	null	dense granules
TGGT1_216860	DEAD (Asp-Glu-Ala-Asp) box polypeptide DDX39	2.08333	0.48	-1.05889	49113	1305	434	-5.17	cytosol
TGGT1_229480	putative calcium binding protein precursor	1.89583	0.527473	-0.922832	38276	1008	335	0.11	ER 2
TGGT1_411470	MAF1	1.82292	0.548571	-0.866249	40320	1104	367	null	dense granules
TGGT1_221210	cyclophilin	1.78125	0.561404	-0.83289	19638	540	179	-1.6	ER 2
TGGT1_313140	isocitrate dehydrogenase	1.75	0.571429	-0.807355	68315	1866	621	-3.04	mitochondrion - soluble
TGGT1_211680	protein disulfide isomerase	1.72917	0.578313	-0.790077	52801	1416	471	-5.65	ER 2
TGGT1_235930	domain K- type RNA binding proteins family protein	1.6875	0.592593	-0.754888	64264	1713	570	-4.28	nucleus - non-chromatin
TGGT1_204050	subtilisin SUB1	1.54167	0.648649	-0.624491	85095	2388	795	1.21	micronemes
TGGT1_227620	dense granule protein GRA2	1.54167	0.648649	-0.624491	19842	558	185	2.47	dense granules
TGGT1_215980	Tgd057	1.5	0.666667	-0.584963	24465	633	210	2.11	dense granules
TGGT1_207840	ribosomal protein RPS17	1.47917	0.676056	-0.564785	15228	399	132	-3.75	40S ribosome
TGGT1_308840	SAG-related sequence SRS51	1.47917	0.676056	-0.564785	38037	1083	360	1.84	PM - peripheral 1
TGGT1_324600	heat shock protein	1.45833	0.685714	-0.544321	20266	558	185	2.64	IMC
TGGT1_211030	hypothetical protein	1.42708	0.70073	-0.51307	22215	576	191	1.01	cytosol
TGGT1_319560	microneme protein MIC3	1.41667	0.705882	-0.5025	40527	1152	383	2.36	micronemes
TGGT1_231640	alveolin domain containing intermediate filament IMC1	1.41667	0.705882	-0.5025	69596	1830	609	-4	IMC
TGGT1_247550	heat shock protein HSP60	1.41667	0.705882	-0.5025	60913	1728	575	-5.1	mitochondrion - soluble
TGGT1_308090	rhoptry protein ROP5	1.39583	0.716418	-0.481127	60774	1650	549	null	rhoptries 1
TGGT1_309590	rhoptry protein ROP1	1.38542	0.721805	-0.47032	49541	1371	456	1.59	rhoptries 1
TGGT1_410360	MAF1a	1.38542	0.721805	-0.47032	38078	1065	354	1.95	dense granules
TGGT1_244560	putative heat shock protein 90	1.375	0.727273	-0.459432	97553	2562	853	-4.39	ER 2
TGGT1_311720	chaperonin protein BiP	1.36458	0.732824	-0.448461	73252	2007	668	-5.5	ER 2
TGGT1_288650	dense granule protein GRA12	1.35417	0.738462	-0.437405	47912	1311	436	1.75	dense granules
TGGT1_411430	rhoptry protein ROP5	1.35417	0.738462	-0.437405	51506	1386	461	null	rhoptries 1
TGGT1_257680	myosin light chain MLC1	1.35417	0.738462	-0.437405	24123	642	213	-2.7	IMC
TGGT1_230410	peroxiredoxin PRX3	1.34375	0.744186	-0.426265	30462	852	283	0.4	mitochondrion - soluble
TGGT1_243730	rhoptry protein ROP9	1.34375	0.744186	-0.426265	37701	1062	353	0.85	rhoptries 1
TGGT1_294200	glucose-6-phosphate 1-dehydrogenase	1.32292	0.755906	-0.403722	62735	1683	560	1.49	dense granules
TGGT1_203310	dense granule protein GRA7	1.30208	0.768	-0.380822	25857	711	236	1.9	dense granules
TGGT1_363030	rhoptry protein ROP8	1.30208	0.768	-0.380822	64031	1686	561	null	rhoptries 1
TGGT1_286450	dense granule protein GRA5	1.29167	0.774194	-0.369234	12976	363	120	2.58	dense granules
TGGT1_220950	MAF1	1.25	0.8	-0.321928	35619	1005	334	2.13	dense granules
TGGT1_280380	poly(ADP-ribose) glycohydrolase	1.22917	0.813559	-0.297681	61836	1662	553	2.1	dense granules
TGGT1_271050	SAG-related sequence SRS34A	1.20833	0.827586	-0.273018	18980	561	186	1.72	PM - peripheral 1
TGGT1_233460	SAG-related sequence SRS29B	1.19792	0.834783	-0.260528	34828	1011	336	-0.07	PM - peripheral 1
TGGT1_270250	dense granule protein GRA1	1.19792	0.834783	-0.260528	20149	573	190	-5.27	dense granules
TGGT1_214790	glycoprotein	1.1875	0.842105	-0.247928	31443	852	283	-3.48	mitochondrion - soluble
TGGT1_254720	dense granule protein GRA8	1.16667	0.857143	-0.222392	28527	804	267	1.56	dense granules
TGGT1_291960	rhoptry kinase family protein ROP40 (incomplete catalytic triad)	1.16667	0.857143	-0.222392	57904	1578	525	1.13	rhoptries 1
TGGT1_295125	rhoptry protein ROP4	1.14583	0.872727	-0.196397	40138	1098	365	1.68	rhoptries 1
TGGT1_231630	alveolin domain containing intermediate filament IMC4	1.125	0.888889	-0.169925	50171	1359	452	-4.52	IMC
TGGT1_204400	putative ATPase synthase subunit alpha	1.10417	0.90566	-0.142958	62145	1734	577	-3.84	mitochondrion - membranes
TGGT1_261950	ATP synthase beta subunit ATP-B	1.08333	0.923077	-0.115477	59916	1683	560	-4.84	mitochondrion - membranes
TGGT1_219320	acid phosphatase GAP50	1.08333	0.923077	-0.115477	46605	1296	431	-3.74	IMC
TGGT1_249900	putative adenine nucleotide translocator	1.07292	0.932039	-0.101538	35255	957	318	-3.78	mitochondrion - membranes
TGGT1_235470	myosin A	1.0625	0.941176	-0.0874628	93332	2496	831	-3.09	IMC
TGGT1_291890	microneme protein MIC1	1.0625	0.941176	-0.0874628	48671	1371	456	-0.76	micronemes
TGGT1_234380	DSP1	1.05208	0.950495	-0.073249	38653	1044	347	2.66	micronemes
TGGT1_232410	PDI family protein	1.03125	0.969697	-0.0443941	24909	663	220	0.99	tubulin cytoskeleton
TGGT1_239260	histone H4	1.02083	0.979592	-0.0297473	11439	312	103	-4.81	nucleus - chromatin
TGGT1_208030	microneme protein MIC4	1	1	0	63020	1743	580	0.83	micronemes
TGGT1_264610	RNA recognition motif-containing protein	1	1	0	45032	1293	430	-3.94	nucleus - non-chromatin
TGGT1_283540	hypothetical protein	0.989583	1.01053	0.0151069	41975	1131	376	1.74	micronemes
TGGT1_227280	dense granule protein GRA3	0.958333	1.04348	0.0614005	24241	669	222	2.14	dense granules
TGGT1_308020	SAG-related sequence SRS57	0.958333	1.04348	0.0614005	41773	1158	385	1.03	PM - peripheral 1
TGGT1_261250	histone H2A1	0.947917	1.05495	0.0771679	19545	543	180	-3.39	unknown
TGGT1_212240	putative beta-1 tubulin	0.9375	1.06667	0.0931094	50051	1350	449	1.12	Not in dataset
TGGT1_408800	NTPase	0.9375	1.06667	0.0931094	20958	564	188	2.93	dense granules
TGGT1_277270	NTPase II	0.9375	1.06667	0.0931094	95781	2588	862	null	dense granules
TGGT1_360830	nucleoside-triphosphatase	0.9375	1.06667	0.0931094	40517	1113	370	null	Not in dataset
TGGT1_239100	ribosomal protein RPS7	0.9375	1.06667	0.0931094	22587	591	196	-5.53	40S ribosome
TGGT1_249270	putative protein disulfide isomerase-related protein (provisional)	0.9375	1.06667	0.0931094	59880	1644	547	-4.56	apicoplast
TGGT1_255260	apical membrane antigen AMA1	0.9375	1.06667	0.0931094	63020	1710	569	-2.86	micronemes
TGGT1_266960	beta-tubulin	0.916667	1.09091	0.125531	50073	1350	449	-4	tubulin cytoskeleton
TGGT1_218410	ribosomal protein RPP0	0.895833	1.11628	0.158698	34157	945	314	-3.16	60S ribosome
TGGT1_232250	catalase	0.895833	1.11628	0.158698	57270	1509	502	2.08	cytosol
TGGT1_301440	calcium-dependent protein kinase CDPK1	0.895833	1.11628	0.158698	65420	1749	582	-3.3	nucleus - chromatin
TGGT1_201780	microneme protein MIC2	0.885417	1.12941	0.175572	82619	2310	769	-1.17	micronemes
TGGT1_266060	ribosomal protein RPSA	0.875	1.14286	0.192645	31511	864	287	-5.48	cytosol
TGGT1_316400B	alpha tubulin TUBA1	0.791667	1.26316	0.337035	47848	1299	432	-4.71	Not in dataset
TGGT1_268850	enolase 2	0.791667	1.26316	0.337035	52113	1428	475	-3.38	cytosol
TGGT1_214940	MIC2-associated protein M2AP	0.791667	1.26316	0.337035	34572	993	330	1.59	micronemes
TGGT1_225080	ribosomal protein RPS18	0.770833	1.2973	0.375509	17722	471	156	-4.15	40S ribosome
TGGT1_205340	ribosomal protein RPS12	0.75	1.33333	0.415037	15398	429	142	-4.83	40S ribosome
TGGT1_207440	ribosomal protein RPS4	0.75	1.33333	0.415037	35506	939	312	-3.44	nucleus - non-chromatin
TGGT1_297060	phosphoglycerate mutase PGMII	0.739583	1.35211	0.435215	38106	1020	339	-4.54	cytosol
TGGT1_250710	microneme protein MIC10	0.739583	1.35211	0.435215	23112	597	198	2.38	micronemes
TGGT1_245460	ribosomal protein RPS8	0.708333	1.41176	0.4975	23462	618	205	-4.68	40S ribosome
TGGT1_250770	putative eukaryotic initiation factor-4A	0.697917	1.43284	0.518873	46673	1239	412	-4.13	cytosol
TGGT1_289690	glyceraldehyde-3-phosphate dehydrogenase GAPDH1	0.6875	1.45455	0.540568	53339	1470	489	1.38	cytosol
TGGT1_273760	heat shock protein HSP70	0.572917	1.74545	0.803603	72292	2004	667	-4.97	cytosol
TGGT1_320050	ribosomal protein RPL5	0.572917	1.74545	0.803603	35341	933	310	-3.66	cytosol
TGGT1_316310	superoxide dismutase	0.5625	1.77778	0.830075	22550	606	201	-4.42	cytosol
TGGT1_247510	fructose-bisphospatase II	0.5625	1.77778	0.830075	42397	1146	381	-4.77	cytosol
TGGT1_267400	ribosomal protein RPL32	0.5625	1.77778	0.830075	15617	405	134	-2.81	60S ribosome
TGGT1_262620	RNA recognition motif-containing protein	0.541667	1.84615	0.884523	31760	882	293	-2.1	nucleus - non-chromatin
TGGT1_209030	actin ACT1	0.541667	1.84615	0.884523	41907	1131	376	-4.5	cytosol
TGGT1_262670	ribosomal protein RPL18A	0.541667	1.84615	0.884523	21330	552	183	-4.54	60S ribosome
TGGT1_321500	RNA recognition motif-containing protein	0.53125	1.88235	0.912537	50952	1428	475	-5.18	nucleus - non-chromatin
TGGT1_260260	ribosomal protein RPP1	0.520833	1.92	0.941106	18802	540	179	-4.98	unknown
TGGT1_263700	ribosomal protein RPS14	0.520833	1.92	0.941106	16301	471	156	-4.59	40S ribosome
TGGT1_295350	putative nucleoside diphosphate kinase	0.520833	1.92	0.941106	17639	468	155	2.45	cytosol
TGGT1_217890	putative alkyl hydroperoxide reductase/ Thiol specific antioxidant/ Mal allergen	0.5	2	1	21722	591	196	0.23	nucleus - non-chromatin
TGGT1_263090	14-3-3 protein	0.5	2	1	37173	972	323	-5.79	cytosol
TGGT1_256760	pyruvate kinase PyK1	0.5	2	1	57529	1596	531	-4.03	cytosol
TGGT1_248340	GTP-binding nuclear protein ran/tc4	0.479167	2.08696	1.0614	25997	690	229	-4.59	unknown
TGGT1_318230	phosphoglycerate kinase PGKI	0.479167	2.08696	1.0614	44675	1254	417	-4.52	cytosol
TGGT1_230160	hypothetical protein	0.479167	2.08696	1.0614	15844	429	142	2.11	IMC
TGGT1_205700	cyclophilin precursor	0.458333	2.18182	1.12553	38193	1047	348	0.08	cytosol
TGGT1_232350	lactate dehydrogenase LDH1	0.4375	2.28571	1.19265	35548	990	329	0.78	cytosol
TGGT1_228470	ribosomal protein RPL15	0.4375	2.28571	1.19265	24325	618	205	-4.94	60S ribosome
TGGT1_288360	tryptophanyl-tRNA synthetase (TrpRS2)	0.416667	2.4	1.26303	77002	2070	689	-4.56	cytosol
TGGT1_236040	fructose-1,6-bisphosphate aldolase	0.40625	2.46154	1.29956	46959	1302	433	-3.46	cytosol
TGGT1_293690	profilin PRF	0.375	2.66667	1.41504	17741	498	165	-4.58	cytosol
TGGT1_309210	putative peroxiredoxin 6	0.354167	2.82353	1.4975	44088	1209	402	1	cytosol
TGGT1_251810	putative translation initiation factor eIF-5A	0.354167	2.82353	1.4975	17467	486	161	-4.32	cytosol
TGGT1_288380	heat shock protein HSP90	0.354167	2.82353	1.4975	81932	2127	708	-4.32	cytosol
TGGT1_320600	cold-shock DNA-binding domain-containing protein	0.333333	3	1.58496	23084	630	209	0.66	nucleus - non-chromatin
TGGT1_205470	putative translation elongation factor 2 family protein	0.291667	3.42857	1.77761	93088	2499	832	-4.31	cytosol
TGGT1_220400	actin depolymerizing factor ADF	0.291667	3.42857	1.77761	12947	357	118	-4.23	cytosol

## Sheet: RH∆Ku80
ID	Product Description	Bio Rep 1	I/Bio Rep 1	Log2	Bio Rep 2	1/Bio Rep 2	Log2	Average	Molecular Weight	CDS Length	T.gondii GT1 CRISPR Phenotype - Mean Phenotype	Manually Curated Localization
TGGT1_201780	microneme protein MIC2	0.975845	1.02475	0.0352755	0.910448	1.09836	0.135352	0.0853137	82619	2310	-1.17	micronemes
TGGT1_203310	dense granule protein GRA7	1.35266	0.739286	-0.435796	0.955224	1.04688	0.0660892	-0.184853	25857	711	1.9	dense granules
TGGT1_204020	ribosomal protein RPL8	0.94686	1.05612	0.0787771	1	1	0	0.0393886	28254	783	-4.99	60S ribosome
TGGT1_204130	perforin-like protein PLP1	1.1401	0.877119	-0.189156	1.01493	0.985294	-0.0213737	-0.105265	125493	3486	1.13	nucleolus
TGGT1_204400	putative ATPase synthase subunit alpha	0.502415	1.99038	0.993047	0.522388	1.91429	0.936806	0.964927	62145	1734	-3.84	mitochondrion - membranes
TGGT1_254720	dense granule protein GRA8	1.73913	0.575	-0.798366	1.53731	0.650485	-0.620411	-0.709389	28527	804	1.56	dense granules
TGGT1_286450	dense granule protein GRA5	1.71981	0.581461	-0.782246		#DIV/0!	#DIV/0!	#DIV/0!	12976	363	2.58	dense granules
TGGT1_205340	ribosomal protein RPS12	0.772947	1.29375	0.371559	1.12687	0.887417	-0.172316	0.0996217	15398	429	-4.83	40S ribosome
TGGT1_215980	Tgd057	1.58454	0.631098	-0.664065	1.12687	0.887417	-0.172316	-0.41819	24465	633	2.11	dense granules
TGGT1_270240	MAG1 protein	1.58454	0.631098	-0.664065	0.910448	1.09836	0.135352	-0.264357	49208	1359	1.25	dense granules
TGGT1_205440	CCT chaperonin gamma subunit		#DIV/0!	#DIV/0!	0.686567	1.45652	0.542527	#DIV/0!	60697	1671	-4.52	cytosol
TGGT1_205470	putative translation elongation factor 2 family protein	1.12077	0.892241	-0.164494	1.01493	0.985294	-0.0213737	-0.0929338	93088	2499	-4.31	cytosol
TGGT1_288650	dense granule protein GRA12	1.49758	0.667742	-0.582637	1.02239	0.978102	-0.0319429	-0.30729	47912	1311	1.75	dense granules
TGGT1_310780	dense granule protein GRA4	1.48792	0.672078	-0.5733	1.00746	0.992593	-0.0107264	-0.292013	36283	1038	2.36	dense granules
TGGT1_275440	dense granule protein GRA6	1.48792	0.672078	-0.5733		#DIV/0!	#DIV/0!	#DIV/0!	23352	672	1.84	dense granules
TGGT1_411470	MAF1	1.44928	0.69	-0.535332	1.02239	0.978102	-0.0319429	-0.283637	40320	1104	null	dense granules
TGGT1_205558	NAC domain-containing protein	1.31401	0.761029	-0.393976	1.01493	0.985294	-0.0213737	-0.207675	20506	570	-3.68	cytosol
TGGT1_205700	cyclophilin precursor	1.02415	0.976415	-0.0344335	1.09701	0.911565	-0.133583	-0.0840083	38193	1047	0.08	cytosol
TGGT1_203310	dense granule protein GRA7	1.35266	0.739286	-0.435796	0.955224	1.04688	0.0660892	-0.184853	25857	711	1.9	dense granules
TGGT1_220240	dense granule protein GRA31	1.343	0.744604	-0.425454	0.925373	1.08065	0.111893	-0.156781	54110	1581	0.9	dense granules
TGGT1_205710	lysine-tRNA ligase	1.17874	0.848361	-0.23725	1.37313	0.728261	-0.457473	-0.347362	74336	1977	-5.22	cytosol
TGGT1_207440	ribosomal protein RPS4	1.05314	0.949541	-0.0746974	1.04478	0.957143	-0.0631938	-0.0689456	35506	939	-3.44	nucleus - non-chromatin
TGGT1_297880	GRA23	1.30435	0.766667	-0.383329	0.865672	1.15517	0.208108	-0.0876102	24152	660	1.88	dense granules
TGGT1_207840	ribosomal protein RPS17		#DIV/0!	#DIV/0!	1.02985	0.971014	-0.0424353	#DIV/0!	15228	399	-3.75	40S ribosome
TGGT1_269950	Thioredoxin domain-containing protein; no SP	1.29469	0.772388	-0.372602	0.656716	1.52273	0.606658	0.117028	104631	2835	0.44	dense granules
TGGT1_209030	actin ACT1	1.25604	0.796154	-0.328881	1	1	0	-0.16444	41907	1131	-4.5	cytosol
TGGT1_209600	hypothetical protein	1.33333	0.75	-0.415037		#DIV/0!	#DIV/0!	#DIV/0!	50200	1356	1.9	unknown
TGGT1_209950	putative thioredoxin	0.763285	1.31013	0.389706	0.910448	1.09836	0.135352	0.262529	47686	1275	-5.2	unknown
TGGT1_215220	GRA22	1.21739	0.821429	-0.283793	1.03731	0.964029	-0.0528519	-0.168322	55112	1509	1.04	dense granules
TGGT1_319560	microneme protein MIC3	1.21739	0.821429	-0.283793	1	1	0	-0.141896	40527	1152	2.36	micronemes
TGGT1_227620	dense granule protein GRA2	1.19807	0.834677	-0.260709	1.1194	0.893333	-0.16273	-0.211719	19842	558	2.47	dense granules
TGGT1_220950	hypothetical protein	1.19807	0.834677	-0.260709	1.01493	0.985294	-0.0213737	-0.141042	35619	1005	2.13	dense granules
TGGT1_210690	ribosomal protein RPS6	0.888889	1.125	0.169925	0.880597	1.13559	0.183446	0.176686	28956	771	-4.58	40S ribosome
TGGT1_211030	hypothetical protein	1.19807	0.834677	-0.260709	0.985075	1.01515	0.0216951	-0.119507	22215	576	1.01	cytosol
TGGT1_211680	protein disulfide isomerase	0.7343	1.36184	0.445559	0.865672	1.15517	0.208108	0.326834	52801	1416	-5.65	ER 2
TGGT1_212240	putative beta-1 tubulin		#DIV/0!	#DIV/0!	0.850746	1.17544	0.233199	#DIV/0!	50051	1350	1.12	Not in dataset
TGGT1_213350	ribosomal protein RPS15	1.0628	0.940909	-0.0878728	1.0597	0.943662	-0.0836579	-0.0857653	17157	453	-5.34	40S ribosome
TGGT1_410370	MAF1b	1.17874	0.848361	-0.23725	1.07463	0.930556	-0.103836	-0.170543	47738	1308	null	dense granules
TGGT1_214790	glycoprotein		#DIV/0!	#DIV/0!	0.69403	1.44086	0.52693	#DIV/0!	31443	852	-3.48	mitochondrion - soluble
TGGT1_291890	microneme protein MIC1	1.17874	0.848361	-0.23725	0.835821	1.19643	0.258734	0.0107419	48671	1371	-0.76	micronemes
TGGT1_216650	S15 sporozoite-expressed protein	0.908213	1.10106	0.138898	0.828358	1.20721	0.271673	0.205286	45117	1203	1.82	PM - peripheral 2
TGGT1_279100	MAF1a	1.14976	0.869748	-0.201331	0.985075	1.01515	0.0216951	-0.0898179	47993	1308	null	dense granules
TGGT1_216860	DEAD (Asp-Glu-Ala-Asp) box polypeptide DDX39	0.985507	1.01471	0.0210616	1.14179	0.875817	-0.191299	-0.0851185	49113	1305	-5.17	cytosol
TGGT1_216880	guanine nucleotide-binding protein	0.995169	1.00485	0.00698643	1.03731	0.964029	-0.0528519	-0.0229327	35147	966	-5.07	cytosol
TGGT1_217460	glutaminyl-tRNA synthetase (GlnRS)	1.52657	0.655063	-0.610294	1.34328	0.744444	-0.425764	-0.518029	95498	2583	-3.72	cytosol
TGGT1_217890	putative alkyl hydroperoxide reductase/ Thiol specific antioxidant/ Mal allergen	1.16908	0.855372	-0.225376	1.06716	0.937063	-0.0937821	-0.159579	21722	591	0.23	nucleus - non-chromatin
TGGT1_218410	ribosomal protein RPP0	0.927536	1.07813	0.108524	1.01493	0.985294	-0.0213737	0.0435754	34157	945	-3.16	60S ribosome
TGGT1_410360	MAF1a	1.12077	0.892241	-0.164494	1.03731	0.964029	-0.0528519	-0.108673	38078	1065	1.95	dense granules
TGGT1_218780	putative phosphoserine aminotransferase	1.10145	0.907895	-0.139403	1.14925	0.87013	-0.200697	-0.17005	52800	1446	0.69	cytosol
TGGT1_204530	microneme protein MIC11	1.12077	0.892241	-0.164494	1	1	0	-0.082247	22432	615	1.77	micronemes
TGGT1_219310	DnaK family protein	1.50725	0.663462	-0.591915	1.07463	0.930556	-0.103836	-0.347876	90141	2457	-2.04	cytosol
TGGT1_227280	dense granule protein GRA3	1.12077	0.892241	-0.164494	0.5	2	1	0.417753	24241	669	2.14	dense granules
TGGT1_219320	acid phosphatase GAP50	0.84058	1.18966	0.250543	0.835821	1.19643	0.258734	0.254639	46605	1296	-3.74	IMC
TGGT1_219540	cytosolic tRNA-Ala synthetase	1.08213	0.924107	-0.113868	0.940299	1.06349	0.0888093	-0.0125293	139432	3843	-4.53	cytosol
TGGT1_219850	prolyl-tRNA synthetase (ProRS)	0.966184	1.035	0.0496308	0.940299	1.06349	0.0888093	0.06922	93444	2493	-4.45	cytosol
TGGT1_220400	actin depolymerizing factor ADF	1.08213	0.924107	-0.113868	1.02985	0.971014	-0.0424353	-0.0781516	12947	357	-4.23	cytosol
TGGT1_221210	cyclophilin	0.888889	1.125	0.169925	1.20896	0.82716	-0.273761	-0.0519179	19638	540	-1.6	ER 2
TGGT1_221620	putative beta-tubulin	0.830918	1.20349	0.267222		#DIV/0!	#DIV/0!	#DIV/0!	50036	1350	-2.8	tubulin cytoskeleton
TGGT1_224350A	putative aminopeptidase N		#DIV/0!	#DIV/0!	1.02985	0.971014	-0.0424353	#DIV/0!	134410	3659	-1.16	Not in dataset
TGGT1_224850	putative polyadenylate binding protein	0.772947	1.29375	0.371559	0.955224	1.04688	0.0660892	0.218824	82697	2310	-4.12	nucleus - non-chromatin
TGGT1_225050	putative adenosylhomocysteinase	1.02415	0.976415	-0.0344335	0.985075	1.01515	0.0216951	-0.00636921	64107	1767	-1.58	cytosol
TGGT1_225080	ribosomal protein RPS18	1.10145	0.907895	-0.139403	1.07463	0.930556	-0.103836	-0.121619	17722	471	-4.15	40S ribosome
TGGT1_225930	triose-phosphate isomerase TPI-I	1.93237	0.5175	-0.950369	1.03731	0.964029	-0.0528519	-0.501611	27889	762	-5.1	cytosol
TGGT1_226410	EF-1 guanine nucleotide exchange domain-containing protein	0.985507	1.01471	0.0210616	1.01493	0.985294	-0.0213737	-0.000156018	36028	987	2.47	cytosol
TGGT1_226960	phosphofructokinase PFKII	1.08213	0.924107	-0.113868	1.07463	0.930556	-0.103836	-0.108852	131361	3678	-5.19	cytosol
TGGT1_227360	ribosomal protein RPL3	1.02415	0.976415	-0.0344335	0.686567	1.45652	0.542527	0.254047	44056	1170	-5.9	60S ribosome
TGGT1_208030	microneme protein MIC4	1.07246	0.932432	-0.100929	0.895522	1.11667	0.159199	0.0291348	63020	1743	0.83	micronemes
TGGT1_228470	ribosomal protein RPL15	1.1401	0.877119	-0.189156	1.1194	0.893333	-0.16273	-0.175943	24325	618	-4.94	60S ribosome
TGGT1_229180	HEAT repeat-containing protein		#DIV/0!	#DIV/0!	1.53731	0.650485	-0.620411	#DIV/0!	136102	3717	-5.05	cytosol
TGGT1_229360	transaldolase	1.04348	0.958333	-0.0614005	1.08955	0.917808	-0.123735	-0.092568	61466	1653	0.33	nucleus - non-chromatin
TGGT1_229480	putative calcium binding protein precursor	0.772947	1.29375	0.371559	0.835821	1.19643	0.258734	0.315147	38276	1008	0.11	ER 2
TGGT1_230160	hypothetical protein	0.483092	2.07	1.04963	0.522388	1.91429	0.936806	0.993218	15844	429	2.11	IMC
TGGT1_230210	alveolin domain containing intermediate filament IMC10	0.782609	1.27778	0.353637	1.0597	0.943662	-0.0836579	0.13499	61174	1683	-4.7	IMC
TGGT1_230410	peroxiredoxin PRX3	0.714976	1.39865	0.484034	0.835821	1.19643	0.258734	0.371384	30462	852	0.4	mitochondrion - soluble
TGGT1_231630	alveolin domain containing intermediate filament IMC4	0.676329	1.47857	0.564204	0.791045	1.26415	0.338169	0.451186	50171	1359	-4.52	IMC
TGGT1_280380	poly(ADP-ribose) glycohydrolase	1.04348	0.958333	-0.0614005	1.02985	0.971014	-0.0424353	-0.0519179	61836	1662	2.1	dense granules
TGGT1_231640	alveolin domain containing intermediate filament IMC1	0.647343	1.54478	0.627398	0.746269	1.34	0.422233	0.524815	69596	1830	-4	IMC
TGGT1_231850	serine-threonine phosophatase 2C (PP2C)	0.94686	1.05612	0.0787771	1.08955	0.917808	-0.123735	-0.0224791	36790	996	-4.39	cytosol
TGGT1_232250	catalase	0.927536	1.07813	0.108524	0.947761	1.05512	0.0774045	0.0929645	57270	1509	2.08	cytosol
TGGT1_232280	hypothetical protein	1.23671	0.808594	-0.306513		#DIV/0!	#DIV/0!	#DIV/0!	30148	828	1.22	PM - peripheral 1
TGGT1_232300	ribosomal protein RPS3	0.937198	1.06701	0.0935741	1.11194	0.899329	-0.153079	-0.0297526	28637	768	-4.37	40S ribosome
TGGT1_232350	lactate dehydrogenase LDH1	0.937198	1.06701	0.0935741	0.985075	1.01515	0.0216951	0.0576346	35548	990	0.78	cytosol
TGGT1_232410	PDI family protein	0.811594	1.23214	0.30117	1.03731	0.964029	-0.0528519	0.124159	24909	663	0.99	tubulin cytoskeleton
TGGT1_232710	ribosomal protein RPS3A	1.02415	0.976415	-0.0344335	1.05224	0.950355	-0.0734622	-0.0539478	29371	780	-4.09	40S ribosome
TGGT1_233140	putative deoxyuridine 5'-triphosphate nucleotidohydrolase	1.02415	0.976415	-0.0344335	1.09701	0.911565	-0.133583	-0.0840083	18189	513	-4.26	cytosol
TGGT1_233460	SAG-related sequence SRS29B	1.12077	0.892241	-0.164494	0.925373	1.08065	0.111893	-0.0263006	34828	1011	-0.07	PM - peripheral 1
TGGT1_233480	SAG-related sequence SRS29C	0.521739	1.91667	0.938599		#DIV/0!	#DIV/0!	#DIV/0!	39215	1119	1.51	PM - peripheral 1
TGGT1_234190	putative serine hydroxymethyltransferase 2	0.937198	1.06701	0.0935741	1.26866	0.788235	-0.343302	-0.124864	65246	1788	-4.23	cytosol
TGGT1_235470	myosin A	0.743961	1.34416	0.4267	0.828358	1.20721	0.271673	0.349187	93332	2496	-3.09	IMC
TGGT1_235930	domain K- type RNA binding proteins family protein	0.888889	1.125	0.169925	1.19403	0.8375	-0.255839	-0.042957	64264	1713	-4.28	nucleus - non-chromatin
TGGT1_236040	fructose-1,6-bisphosphate aldolase	0.956522	1.04545	0.0641303	1	1	0	0.0320652	46959	1302	-3.46	cytosol
TGGT1_236540	RNA recognition motif-containing protein	1.00483	0.995192	-0.00695276	1.19403	0.8375	-0.255839	-0.131396	53017	1527	-4.66	nucleus - non-chromatin
TGGT1_238010	ribosomal protein RPL23A	1.10145	0.907895	-0.139403	1.01493	0.985294	-0.0213737	-0.0803884	18561	504	-4.8	60S ribosome
TGGT1_238050	nuclease and tudor domain-containing protein	0.966184	1.035	0.0496308	0.723881	1.38144	0.466176	0.257904	114221	3075	-0.44	nucleus - non-chromatin
TGGT1_239100	ribosomal protein RPS7	1.01449	0.985714	-0.0207586	0.955224	1.04688	0.0660892	0.0226653	22587	591	-5.53	40S ribosome
TGGT1_239260	histone H4	0.676329	1.47857	0.564204	0.798507	1.25234	0.324622	0.444413	11439	312	-4.81	nucleus - chromatin
TGGT1_242330	ribosomal protein RPS5	0.94686	1.05612	0.0787771	0.970149	1.03077	0.0437214	0.0612492	21612	579	-4.92	40S ribosome
TGGT1_244110	nucleosome assembly protein (nap) protein	1.17874	0.848361	-0.23725	1.14925	0.87013	-0.200697	-0.218974	83991	2217	-0.88	cytosol
TGGT1_244560	putative heat shock protein 90	0.68599	1.45775	0.54374	0.791045	1.26415	0.338169	0.440954	97553	2562	-4.39	ER 2
TGGT1_245460	ribosomal protein RPS8	1.04348	0.958333	-0.0614005	0.955224	1.04688	0.0660892	0.00234432	23462	618	-4.68	40S ribosome
TGGT1_247550	heat shock protein HSP60	0.57971	1.725	0.786596	0.679104	1.47253	0.558295	0.672445	60913	1728	-5.1	mitochondrion - soluble
TGGT1_248340	GTP-binding nuclear protein ran/tc4	0.966184	1.035	0.0496308	1.0597	0.943662	-0.0836579	-0.0170136	25997	690	-4.59	unknown
TGGT1_248480	ribosomal protein RPS9		#DIV/0!	#DIV/0!	0.977612	1.0229	0.0326662	#DIV/0!	21684	567	-4.26	40S ribosome
TGGT1_249180	bifunctional dihydrofolate reductase-thymidylate synthase		#DIV/0!	#DIV/0!	0.985075	1.01515	0.0216951	#DIV/0!	68751	1833	null	unknown
TGGT1_249240	putative calmodulin	0.618357	1.61719	0.693487	0.865672	1.15517	0.208108	0.450798	16804	450	-5.28	unknown
TGGT1_293770	chitinase-like protein CLP1	1.00483	0.995192	-0.00695276	0.80597	1.24074	0.311202	0.152124	74941	2145	0.7	micronemes
TGGT1_249270	putative protein disulfide isomerase-related protein (provisional)	0.695652	1.4375	0.523562	0.895522	1.11667	0.159199	0.34138	59880	1644	-4.56	apicoplast
TGGT1_249390	glutamate/leucine/phenylalanine/valine dehydrogenase family protein	1.04348	0.958333	-0.0614005	0.91791	1.08943	0.123575	0.0310871	135496	3621	1	unknown
TGGT1_249780	hypothetical protein	0.908213	1.10106	0.138898	1.15672	0.864516	-0.210035	-0.0355686	35517	987	1.62	cytosol
TGGT1_249900	putative adenine nucleotide translocator	0.637681	1.56818	0.649093	0.80597	1.24074	0.311202	0.480147	35255	957	-3.78	mitochondrion - membranes
TGGT1_250770	putative eukaryotic initiation factor-4A	1.04348	0.958333	-0.0614005	0.947761	1.05512	0.0774045	0.00800198	46673	1239	-4.13	cytosol
TGGT1_251690	putative seryl-tRNA synthetase, cytoplasmic	1.04348	0.958333	-0.0614005	1.02239	0.978102	-0.0319429	-0.0466717	54146	1449	-4.13	cytosol
TGGT1_251780	heat shock protein	0.763285	1.31013	0.389706	0.783582	1.27619	0.351844	0.370775	78254	2187	-5.09	mitochondrion - soluble
TGGT1_270250	dense granule protein GRA1	0.985507	1.01471	0.0210616	0.910448	1.09836	0.135352	0.0782067	20149	573	-5.27	dense granules
TGGT1_243930	TgGAMA	0.985507	1.01471	0.0210616	0.597015	1.675	0.744161	0.382611	101321	2832	0.25	micronemes
TGGT1_277080	microneme protein MIC5	0.975845	1.02475	0.0352755	1	1	0	0.0176377	19930	546	2.56	micronemes
TGGT1_251810	putative translation initiation factor eIF-5A	0.94686	1.05612	0.0787771	0.955224	1.04688	0.0660892	0.0724332	17467	486	-4.32	cytosol
TGGT1_201780	microneme protein MIC2	0.975845	1.02475	0.0352755	0.910448	1.09836	0.135352	0.0853137	82619	2310	-1.17	micronemes
TGGT1_253430	putative asparagine synthetase	1.00483	0.995192	-0.00695276	0.985075	1.01515	0.0216951	0.00737116	65867	1767	-0.53	cytosol
TGGT1_256760	pyruvate kinase PyK1	0.966184	1.035	0.0496308	0.985075	1.01515	0.0216951	0.0356629	57529	1596	-4.03	cytosol
TGGT1_257680	myosin light chain MLC1	0.772947	1.29375	0.371559	0.880597	1.13559	0.183446	0.277503	24123	642	-2.7	IMC
TGGT1_258410	photosensitized INA-labeled protein PHIL1	0.618357	1.61719	0.693487	0.932836	1.072	0.100305	0.396896	18843	498	1.74	IMC
TGGT1_258870A	CST7	1.42995	0.699324	-0.515966	1.19403	0.8375	-0.255839	-0.385903	60654	1672	1.32	Not in dataset
TGGT1_283540	microneme protein MIC20	0.966184	1.035	0.0496308	0.932836	1.072	0.100305	0.0749678	41975	1131	1.74	micronemes
TGGT1_214940	MIC2-associated protein M2AP	0.966184	1.035	0.0496308	0.91791	1.08943	0.123575	0.0866027	34572	993	1.59	micronemes
TGGT1_206510	toxolysin TLN4	0.966184	1.035	0.0496308	0.776119	1.28846	0.365649	0.20764	256818	7308	0.51	micronemes
TGGT1_258870B	CST7	2.16425	0.462054	-1.11387	1.1791	0.848101	-0.237692	-0.67578	52111	1419	0.75	Not in dataset
TGGT1_259550	dihydropteroate synthase	1.03382	0.96729	-0.04798	0.985075	1.01515	0.0216951	-0.0131425	82724	2247	-3.55	cytosol
TGGT1_260260	ribosomal protein RPP1	1.02415	0.976415	-0.0344335	0.992537	1.00752	0.0108068	-0.0118134	18802	540	-4.98	unknown
TGGT1_261250	histone H2A1	0.7343	1.36184	0.445559	0.865672	1.15517	0.208108	0.326834	19545	543	-3.39	unknown
TGGT1_261570	ribosomal protein RPL7A	0.966184	1.035	0.0496308	1.0597	0.943662	-0.0836579	-0.0170136	31031	831	-4.03	60S ribosome
TGGT1_261950	ATP synthase beta subunit ATP-B	0.570048	1.75424	0.810844	0.671642	1.48889	0.574236	0.69254	59916	1683	-4.84	mitochondrion - membranes
TGGT1_262620	RNA recognition motif-containing protein	1.00483	0.995192	-0.00695276	1.0597	0.943662	-0.0836579	-0.0453053	31760	882	-2.1	nucleus - non-chromatin
TGGT1_262670	ribosomal protein RPL18A	1.17874	0.848361	-0.23725	1.00746	0.992593	-0.0107264	-0.123988	21330	552	-4.54	60S ribosome
TGGT1_263040	ribosomal protein RPS16	0.830918	1.20349	0.267222	1.07463	0.930556	-0.103836	0.0816932	24001	636	-3.98	40S ribosome
TGGT1_263050	ribosomal protein RPL13	0.94686	1.05612	0.0787771	1	1	0	0.0393886	39681	1068	-3.53	60S ribosome
TGGT1_263090	14-3-3 protein	1.02415	0.976415	-0.0344335	0.977612	1.0229	0.0326662	-0.000883654	37173	972	-5.79	cytosol
TGGT1_263700	ribosomal protein RPS14	0.908213	1.10106	0.138898	1.02239	0.978102	-0.0319429	0.0534776	16301	471	-4.59	40S ribosome
TGGT1_264610	RNA recognition motif-containing protein	0.869565	1.15	0.201634	1.43284	0.697917	-0.518873	-0.15862	45032	1293	-3.94	nucleus - non-chromatin
TGGT1_265450	hexokinase	1.58454	0.631098	-0.664065	1.14925	0.87013	-0.200697	-0.432381	51467	1407	-1.37	cytosol
TGGT1_266060	ribosomal protein RPSA	1.10145	0.907895	-0.139403	1.0597	0.943662	-0.0836579	-0.11153	31511	864	-5.48	cytosol
TGGT1_266640	putative Acetyl-coenzyme A synthetase 2	1.02415	0.976415	-0.0344335	1.0597	0.943662	-0.0836579	-0.0590457	79990	2145	0.59	cytosol
TGGT1_266960	beta-tubulin	0.830918	1.20349	0.267222	0.955224	1.04688	0.0660892	0.166656	50073	1350	-4	tubulin cytoskeleton
TGGT1_267060	ribosomal protein RPL14	1.00483	0.995192	-0.00695276	1.1194	0.893333	-0.16273	-0.0848411	17877	474	-3.07	60S ribosome
TGGT1_267400	ribosomal protein RPL32	0.966184	1.035	0.0496308	0.955224	1.04688	0.0660892	0.05786	15617	405	-2.81	60S ribosome
TGGT1_268850	enolase 2	1.04348	0.958333	-0.0614005	1.01493	0.985294	-0.0213737	-0.0413871	52113	1428	-3.38	cytosol
TGGT1_255260	apical membrane antigen AMA1	0.927536	1.07813	0.108524	0.850746	1.17544	0.233199	0.170862	63020	1710	-2.86	micronemes
TGGT1_270380	ribosomal protein RPS13	1.0628	0.940909	-0.0878728	0.985075	1.01515	0.0216951	-0.0330888	17176	456	-4.6	40S ribosome
TGGT1_270510	asparaginyl-tRNA synthetase (NOB+tRNA synthase)	1.13043	0.884615	-0.176878	1.03731	0.964029	-0.0528519	-0.114865	74918	2031	-3.93	cytosol
TGGT1_271050	SAG-related sequence SRS34A	0.94686	1.05612	0.0787771	0.813433	1.22936	0.297905	0.188341	18980	561	1.72	PM - peripheral 1
TGGT1_271810	putative lanp	0.956522	1.04545	0.0641303	1.04478	0.957143	-0.0631938	0.000468255	31973	852	-3.59	cytosol
TGGT1_273090	cell division protein CDC48CY	1.07246	0.932432	-0.100929	1.08955	0.917808	-0.123735	-0.112332	89396	2436	-6.01	cytosol
TGGT1_273520	PCI domain-containing protein		#DIV/0!	#DIV/0!	1.22388	0.817073	-0.291463	#DIV/0!	67340	1806	-3.26	nucleus - non-chromatin
TGGT1_277270	NTPase II	0.898551	1.1129	0.154328	0.746269	1.34	0.422233	0.288281	95781	2588	null	dense granules
TGGT1_273760	heat shock protein HSP70	1.02415	0.976415	-0.0344335	0.962687	1.03876	0.0548619	0.0102142	72292	2004	-4.97	cytosol
TGGT1_275650	hypothetical protein	1.08213	0.924107	-0.113868	1.26866	0.788235	-0.343302	-0.228585	101170	2634	-1.38	nucleus - non-chromatin
TGGT1_278990	putative phosphate carrier	0.454106	2.20213	1.1389	0.686567	1.45652	0.542527	0.840713	53092	1440	-2.72	mitochondrion - membranes
TGGT1_279390	putative proliferation-associated protein 2G4		#DIV/0!	#DIV/0!	1.02985	0.971014	-0.0424353	#DIV/0!	50292	1389	-0.88	nucleus - non-chromatin
TGGT1_283780	glucose-6-phosphate isomerase GPI	0.821256	1.21765	0.284096	0.940299	1.06349	0.0888093	0.186453	74418	1986	-2.52	cytosol
TGGT1_283850	peptidyl-prolyl cis-trans isomerase		#DIV/0!	#DIV/0!	1.02985	0.971014	-0.0424353	#DIV/0!	55545	1512	-1.59	cytosol
TGGT1_308090	rhoptry protein ROP5	0.869565	1.15	0.201634	0.895522	1.11667	0.159199	0.180416	60774	1650	null	rhoptries 1
TGGT1_285870	SAG-related sequence SRS20A	0.879227	1.13736	0.185692		#DIV/0!	#DIV/0!	#DIV/0!	34954	987	1.74	PM - peripheral 1
TGGT1_411430	rhoptry protein ROP5	0.859903	1.16292	0.217754	0.925373	1.08065	0.111893	0.164823	51506	1386	null	rhoptries 1
TGGT1_234380	DSP1	0.850242	1.17614	0.234055	1.06716	0.937063	-0.0937821	0.0701366	38653	1044	2.66	micronemes
TGGT1_287500	putative T complex chaperonin		#DIV/0!	#DIV/0!	0.955224	1.04688	0.0660892	#DIV/0!	59362	1671	-4.89	cytosol
TGGT1_288360	tryptophanyl-tRNA synthetase (TrpRS2)	1.02415	0.976415	-0.0344335	1.10448	0.905405	-0.143364	-0.0888988	77002	2070	-4.56	cytosol
TGGT1_288380	heat shock protein HSP90	1.02415	0.976415	-0.0344335	1.08955	0.917808	-0.123735	-0.0790844	81932	2127	-4.32	cytosol
TGGT1_288630	putative nucleosome assembly protein (NAP)	0.888889	1.125	0.169925		#DIV/0!	#DIV/0!	#DIV/0!	32080	846	1.92	cytosol
TGGT1_309590	rhoptry protein ROP1	0.830918	1.20349	0.267222	0.932836	1.072	0.100305	0.183764	49541	1371	1.59	rhoptries 1
TGGT1_288720	ribosomal protein RPL10	1.12077	0.892241	-0.164494	1.0597	0.943662	-0.0836579	-0.124076	24800	666	-5.3	60S ribosome
TGGT1_408800	NTPase	0.830918	1.20349	0.267222	0.731343	1.36735	0.451379	0.359301	20958	564	2.93	dense granules
TGGT1_289530	ribosomal protein RPL19	1.1401	0.877119	-0.189156	1.0597	0.943662	-0.0836579	-0.136407	22160	564	-4.38	60S ribosome
TGGT1_289650	PEP-carboxykinase I		#DIV/0!	#DIV/0!	1.03731	0.964029	-0.0528519	#DIV/0!	75341	2034	1.9	cytosol
TGGT1_289690	glyceraldehyde-3-phosphate dehydrogenase GAPDH1	1.05314	0.949541	-0.0746974	1.1194	0.893333	-0.16273	-0.118713	53339	1470	1.38	cytosol
TGGT1_204050	subtilisin SUB1	0.811594	1.23214	0.30117	0.970149	1.03077	0.0437214	0.172445	85095	2388	1.21	micronemes
TGGT1_250710	microneme protein MIC10	0.811594	1.23214	0.30117	0.895522	1.11667	0.159199	0.230184	23112	597	2.38	micronemes
TGGT1_290290	ubiquitin-activating enzyme E1 family protein	0.869565	1.15	0.201634	1.18657	0.842767	-0.246794	-0.02258	119821	3279	-4.25	cytosol
TGGT1_290670	leucyl aminopeptidase LAP	1.00483	0.995192	-0.00695276	1.0597	0.943662	-0.0836579	-0.0453053	83188	2346	-1.33	cytosol
TGGT1_243730	rhoptry protein ROP9	0.772947	1.29375	0.371559	0.955224	1.04688	0.0660892	0.218824	37701	1062	0.85	rhoptries 1
TGGT1_291930	RNA recognition motif-containing protein	0.830918	1.20349	0.267222	0.820896	1.21818	0.284729	0.275976	73131	2118	-4.82	cytosol
TGGT1_363030	rhoptry protein ROP8	0.772947	1.29375	0.371559	0.895522	1.11667	0.159199	0.265379	64031	1686	null	rhoptries 1
TGGT1_292080	leucyl-tRNA synthetase	1.19807	0.834677	-0.260709	0.970149	1.03077	0.0437214	-0.108494	141302	3786	-3.73	cytosol
TGGT1_292130	ribosomal protein RPL13A	1.93237	0.5175	-0.950369	1.07463	0.930556	-0.103836	-0.527103	32749	861	-2.39	60S ribosome
TGGT1_291960	rhoptry kinase family protein ROP40 (incomplete catalytic triad)	0.772947	1.29375	0.371559	0.813433	1.22936	0.297905	0.334732	57904	1578	1.13	rhoptries 1
TGGT1_293180	NADP-specific glutamate dehydrogenase	1.03382	0.96729	-0.04798	1.10448	0.905405	-0.143364	-0.0956721	63798	1737	1.34	unknown
TGGT1_293690	profilin PRF	0.975845	1.02475	0.0352755	0.985075	1.01515	0.0216951	0.0284853	17741	498	-4.58	cytosol
TGGT1_293870	putative thioredoxin	0.850242	1.17614	0.234055	0.955224	1.04688	0.0660892	0.150072	12035	321	-4.53	cytosol
TGGT1_294620	putative eukaryotic initiation factor-3, subunit 8	1.08213	0.924107	-0.113868	1.13433	0.881579	-0.181838	-0.147853	109191	2916	-4.89	nucleus - non-chromatin
TGGT1_295350	putative nucleoside diphosphate kinase	1.08213	0.924107	-0.113868	1.03731	0.964029	-0.0528519	-0.0833599	17639	468	2.45	cytosol
TGGT1_297060	phosphoglycerate mutase PGMII	0.985507	1.01471	0.0210616	1.01493	0.985294	-0.0213737	-0.000156018	38106	1020	-4.54	cytosol
TGGT1_297500	T-complex protein 1 eta subunit		#DIV/0!	#DIV/0!	0.985075	1.01515	0.0216951	#DIV/0!	59462	1641	-5.99	cytosol
TGGT1_299210	CTP synthase	0.927536	1.07813	0.108524	1.07463	0.930556	-0.103836	0.00234432	70941	1959	-5.67	cytosol
TGGT1_300000	ribosomal protein RPL18	1.03382	0.96729	-0.04798	1.15672	0.864516	-0.210035	-0.129008	21169	564	-5.59	60S ribosome
TGGT1_300140	putative elongation factor 1-gamma	1.0628	0.940909	-0.0878728	0.947761	1.05512	0.0774045	-0.00523413	44039	1185	-3.02	cytosol
TGGT1_294200	glucose-6-phosphate 1-dehydrogenase	0.68599	1.45775	0.54374	0.962687	1.03876	0.0548619	0.299301	62735	1683	1.49	dense granules
TGGT1_300200	histone H2AZ	1.10145	0.907895	-0.139403	0.723881	1.38144	0.466176	0.163387	15919	468	-5.08	nucleus - chromatin
TGGT1_300260	threonyl-tRNA synthetase family protein	1.08213	0.924107	-0.113868	0.992537	1.00752	0.0108068	-0.0515306	95885	2535	-4.32	cytosol
TGGT1_205250	rhoptry protein ROP18	0.676329	1.47857	0.564204	1.1194	0.893333	-0.16273	0.200737	62341	1665	0.89	rhoptries 1
TGGT1_295125	rhoptry protein ROP4	0.676329	1.47857	0.564204	0.813433	1.22936	0.297905	0.431054	40138	1098	1.68	rhoptries 1
TGGT1_301440	calcium-dependent protein kinase CDPK1	1.01449	0.985714	-0.0207586	1.03731	0.964029	-0.0528519	-0.0368052	65420	1749	-3.3	nucleus - chromatin
TGGT1_304770	ubiquitin-conjugating enzyme subfamily protein	1.21739	0.821429	-0.283793	1.22388	0.817073	-0.291463	-0.287628	17622	468	-2.47	cytosol
TGGT1_264660	SAG-related sequence SRS44	0.676329	1.47857	0.564204	0.402985	2.48148	1.3112	0.937703	251956	7080	0.85	dense granules
TGGT1_295110	rhoptry protein ROP7	0.666667	1.5	0.584963	0.80597	1.24074	0.311202	0.448082	63412	1728	null	rhoptries 1
TGGT1_305520	ribosomal protein RPS2	0.985507	1.01471	0.0210616	1.11194	0.899329	-0.153079	-0.0660089	29335	810	-4.24	40S ribosome
TGGT1_305860	calcium-dependent protein kinase CDPK3		#DIV/0!	#DIV/0!	1.03731	0.964029	-0.0528519	#DIV/0!	60429	1614	-0.09	PM - peripheral 2
TGGT1_308020	SAG-related sequence SRS57	1.29469	0.772388	-0.372602	1.05224	0.950355	-0.0734622	-0.223032	41773	1158	1.03	PM - peripheral 1
TGGT1_308840	SAG-related sequence SRS51	1.00483	0.995192	-0.00695276	0.761194	1.31373	0.393664	0.193356	38037	1083	1.84	PM - peripheral 1
TGGT1_258580	rhoptry protein ROP17	0.618357	1.61719	0.693487	0.865672	1.15517	0.208108	0.450798	69053	1827	1.29	rhoptries 1
TGGT1_309120	ribosomal protein RPL4	0.94686	1.05612	0.0787771	1.02985	0.971014	-0.0424353	0.0181709	45747	1251	-5.62	60S ribosome
TGGT1_309210	putative peroxiredoxin 6	1.04348	0.958333	-0.0614005	0.977612	1.0229	0.0326662	-0.0143672	44088	1209	1	cytosol
TGGT1_309810	ribosomal protein RPP2	1.08213	0.924107	-0.113868	1.08955	0.917808	-0.123735	-0.118802	11768	342	-5	40S ribosome
TGGT1_309820	ribosomal protein RPL11	1.42995	0.699324	-0.515966	1.20896	0.82716	-0.273761	-0.394864	20199	528	-4.13	40S ribosome
TGGT1_310030	putative cyclase-associated protein	0.927536	1.07813	0.108524	1.08955	0.917808	-0.123735	-0.00760546	22483	612	1.17	unknown
TGGT1_310640	phosphorylase family protein	0.927536	1.07813	0.108524	1.04478	0.957143	-0.0631938	0.0226653	33042	912	1.76	cytosol
TGGT1_310670	putative glycogen phosphorylase 1		#DIV/0!	#DIV/0!	1.26866	0.788235	-0.343302	#DIV/0!	105464	2737	1.01	cytosol
TGGT1_239740	dense granule protein GRA14		#DIV/0!	#DIV/0!	1.31343	0.761364	-0.393342	#DIV/0!	44752	1227	2	dense granules
TGGT1_311720	chaperonin protein BiP	0.68599	1.45775	0.54374	0.80597	1.24074	0.311202	0.427471	73252	2007	-5.5	ER 2
TGGT1_312630	putative anonymous antigen-1	1.0628	0.940909	-0.0878728	1.08955	0.917808	-0.123735	-0.105804	286156	7920	-3.53	cytosol
TGGT1_313140	isocitrate dehydrogenase	0.811594	1.23214	0.30117	0.791045	1.26415	0.338169	0.319669	68315	1866	-3.04	mitochondrion - soluble
TGGT1_314810	ribosomal protein RPL7	1.09179	0.915929	-0.126692	1.02985	0.971014	-0.0424353	-0.0845636	30121	777	-3.44	60S ribosome
TGGT1_315320	SAG-related sequence SRS52A	0.927536	1.07813	0.108524	0.776119	1.28846	0.365649	0.237087	34235	990	-0.48	PM - peripheral 1
TGGT1_316310	superoxide dismutase	1.02415	0.976415	-0.0344335	1.08955	0.917808	-0.123735	-0.0790844	22550	606	-4.42	cytosol
TGGT1_316400B	alpha tubulin TUBA1	0.898551	1.1129	0.154328	0.970149	1.03077	0.0437214	0.0990248	47848	1299	-4.71	Not in dataset
TGGT1_318230	phosphoglycerate kinase PGKI	0.937198	1.06701	0.0935741	1	1	0	0.0467871	44675	1254	-4.52	cytosol
TGGT1_318410	putative TCP-1 chaperonin	1.17874	0.848361	-0.23725	1.10448	0.905405	-0.143364	-0.190307	58665	1614	-5.15	cytosol
TGGT1_318430	malate dehydrogenase MDH	0.927536	1.07813	0.108524	0.962687	1.03876	0.0548619	0.0816932	54760	1536	1.63	cytosol
TGGT1_320050	ribosomal protein RPL5	0.985507	1.01471	0.0210616	1.02985	0.971014	-0.0424353	-0.0106868	35341	933	-3.66	cytosol
TGGT1_320600	cold-shock DNA-binding domain-containing protein	1.00483	0.995192	-0.00695276	1.10448	0.905405	-0.143364	-0.0751585	23084	630	0.66	nucleus - non-chromatin
TGGT1_321500	RNA recognition motif-containing protein	0.753623	1.32692	0.408085	1	1	0	0.204042	50952	1428	-5.18	nucleus - non-chromatin
TGGT1_214080	toxofilin		#DIV/0!	#DIV/0!	0.820896	1.21818	0.284729	#DIV/0!	27131	738	1.56	rhoptries 1
TGGT1_324600	heat shock protein	0.753623	1.32692	0.408085	0.686567	1.45652	0.542527	0.475306	20266	558	2.64	IMC
TGGT1_360830	nucleoside-triphosphatase	0.927536	1.07813	0.108524	0.746269	1.34	0.422233	0.265379	40517	1113	null	Not in dataset
TGGT1_269690	dense granule protein GRA29		#DIV/0!	#DIV/0!	0.61194	1.63415	0.708537	#DIV/0!	94292	2598	1.54	dense granules
