# Supplementary material for: Ferlins and TgDOC2 in Toxoplasma Microneme, Rhoptry and Dense Granule Secretion
Source: Life (Basel). 2021 Mar 9;11(3):217. doi: 10.3390/life11030217 (PMC7999867; doi:10.3390/life11030217)
Supplement: Supplementary file 1 [file life-11-00217-s001.zip › supplementary.v1-3.8/Supplementary Table 2.xlsx]

## Sheet: ESA-MIC2 and Tubulin
																								RH∆Ku80 +Shld1
	MIC2
		RH∆Ku80 HL (30)	RH∆Ku80 HL (15)	RH∆Ku80 LL (30)	RH∆Ku80 LL (15)	tsDOC2 HL (30)	tsDOC2 HL (15)	tsDOC2 LL (30)	tsDOC2 LL (15)
	Rep 1	82539.6	65016.7	74533.4	64521.6	66636.5	48540.7	0	0
	Rep 2	54905.3	53950.6	62674.7	61605.4	59412.4	48261	0	0
	Rep 3	63408.8	57460.9	69146	64758.2	60882.7	54998	0	0
	Average	66951.2	58809.4	68784.7	63628.4	62310.5	50599.9	0	0
	Std	14153.6	5654.94	5937.62	1755.93	3817.84	3811.43	0	0
	Tubulin
		RH∆Ku80 HL (30)	RH∆Ku80 HL (15)	RH∆Ku80 LL (30)	RH∆Ku80 LL (15)	tsDOC2 HL (30)	tsDOC2 HL (15)	tsDOC2 LL (30)	tsDOC2 LL (15)
	Rep 1	51372.9	47526.3	47876.3	37900	39617.9	30967.4	44546.4	22465.2
	Rep 2	39542.2	29296.3	43598.9	32667.5	48808.7	28514.7	39658.6	26465.9
	Rep 3	62128.3	32998.2	64128.3	34998.2	57439.2	43188.1	55505.4	36161.6
	Average	51014.5	36606.9	51867.8	35188.6	48621.9	34223.4	46570.1	28364.2
	Std	11297.3	9635.9	10831.1	2621.46	8912.1	7859.9	8114.92	7042.78
	normalized	RH∆Ku80 HL (30)	RH∆Ku80 HL (15)	RH∆Ku80 LL (30)	RH∆Ku80 LL (15)	tsDOC2 HL (30)	tsDOC2 HL (15)	tsDOC2 LL (30)	tsDOC2 LL (15)
	Rep 1	1.60668	1.36801	1.55679	1.70242	1.68198	1.56748	0	0
	Rep 2	1.38852	1.84155	1.43753	1.88583	1.21725	1.69249	0	0
	Rep 3	1.02061	1.74134	1.07824	1.85033	1.05995	1.27345	0	0
	Average	1.3386	1.6503	1.35752	1.81286	1.31973	1.51114	0	0
	Std	0.296205	0.249549	0.249104	0.0972808	0.323428	0.215126	0	0
	MIC2
		RH∆Ku80 HL	RH∆Ku80 LL	tsDOC2 HL	tsDOC2 LL
	Rep 1	106286	101788	81858.9	0
	Rep 2	81403.2	92942.8	77967.2	0
	Rep 3	89165.3	99331.2	85439.3	0
	Average	92285	98020.7	81755.1	0
	Std	12731.6	4566.05	3737.16	0
		Tubulin
		RH∆Ku80 HL	RH∆Ku80 LL	tsDOC2 HL	tsDOC2 LL
	Rep 1	73212.7	61838.2	50776.3	44738.4
	Rep 2	49067.4	54466.9	52919.1	46295.1
	Rep 3	64062.3	67062.3	71907.7	63914.3
	Average	62114.1	61122.5	58534.4	51649.3
	Std	12190	6328.11	11631.1	10650.3
	normalized	RH∆Ku80 HL	RH∆Ku80 LL	tsDOC2 HL	tsDOC2 LL
	Rep 1	1.45175	1.64604	1.61215	0
	Rep 2	1.65901	1.70641	1.47333	0
	Rep 3	1.39185	1.48118	1.18818	0
	Average	1.50087	1.61121	1.42455	0
	Std	0.140189	0.116585	0.216151	0
	T-Test	0.353721		0.000335987

## Sheet: Lysate, MIC2 and Tubulin
	MIC2
		RH∆Ku80 HL (30)	RH∆Ku80 HL (15)	RH∆Ku80 LL (30)	RH∆Ku80 LL (15)	tsDOC2 HL (30)	tsDOC2 HL (15)	tsDOC2 LL (30)	tsDOC2 LL (15)
	Rep 1	17125.4	30288	22521.3	24684.7	29589.6	46545.3	75004.2	57820.7
	Rep 2	27699.6	25178.3	28490.1	18878.5	25513.7	35457.4	68523.1	55418.9
	Rep 3	34922.4	30902.7	39882.6	37344.4	45641.6	46783.3	57680.9	41988.6
	Average	26582.5	28789.7	30298	26969.2	42928.7	33581.6	67069.4	51742.7
	Std	8950.96	3142.61	8820.71	9442.58	10641.2	6471.39	8752.68	8532.28
	Tubulin
		RH∆Ku80 HL (30)	RH∆Ku80 HL (15)	RH∆Ku80 LL (30)	RH∆Ku80 LL (15)	tsDOC2 HL (30)	tsDOC2 HL (15)	tsDOC2 LL (30)	tsDOC2 LL (15)
	Rep 1	51372.9	47526.3	47876.3	37900	39617.9	30967.4	44546.4	22465.2
	Rep 2	39542.2	29296.3	43598.9	32667.5	48808.7	28514.7	39658.6	26465.9
	Rep 3	62128.3	32998.2	64128.3	34998.2	57439.2	43188.1	55505.4	36161.6
	Average	51014.5	36606.9	51867.8	35188.6	48621.9	34223.4	46570.1	28364.2
	Std	11297.3	9635.9	10831.1	2621.46	8912.1	7859.9	8114.92	7042.78
	normalized	RH∆Ku80 HL (30)	RH∆Ku80 HL (15)	RH∆Ku80 LL (30)	RH∆Ku80 LL (15)	tsDOC2 HL (30)	tsDOC2 HL (15)	tsDOC2 LL (30)	tsDOC2 LL (15)
	Rep 1	0.333355	0.63729	0.470406	0.651311	0.746875	1.50304	1.68373	2.57379
	Rep 2	0.700507	0.859438	0.65346	0.577898	0.522727	1.24348	1.72783	2.09398
	Rep 3	0.562102	0.936498	0.621919	1.06704	0.794608	1.08324	1.03919	1.16114
	Average	0.531988	0.811075	0.581928	0.765416	0.68807	1.27659	1.48358	1.94297
	std	0.185419	0.155356	0.0978603	0.26378	0.145166	0.211849	0.385484	0.718331
	MIC2
		RH∆Ku80 HL	RH∆Ku80 LL	tsDOC2 HL	tsDOC2 LL
	Rep 1	38850.7	35945.3	61340.1	95322.8
	Rep 2	39028.1	33123.5	48214.2	89680.4
	Rep 3	48363.9	57285.7	69604.1	70829
	Average	42080.9	42118.2	59719.5	85277.4
	Std	5441.97	13211	10786.6	12826.8
		Tubulin
		RH∆Ku80 HL	RH∆Ku80 LL	tsDOC2 HL	tsDOC2 LL
	Rep 1	73212.7	61838.2	50776.3	44738.4
	Rep 2	49067.4	54466.9	52919.1	46295.1
	Rep 3	64062.3	67062.3	71907.7	63914.3
	Average	62114.1	61122.5	58534.4	51649.3
	Std	12190	6328.11	11631.1	10650.3
	normalized	RH∆Ku80 HL	RH∆Ku80 LL	tsDOC2 HL	tsDOC2 LL
	Rep 1	0.530656	0.581281	1.20805	2.13067
	Rep 2	0.795398	0.60814	0.911093	1.93715
	Rep 3	0.754952	0.854217	0.967965	1.10819
	Average	0.693669	0.681213	1.02903	1.72533
	Std	0.142615	0.150427	0.157614	0.543154
	T-Test	0.922115		0.0999326

## Sheet: ESA-GRA7 and Tubulin
	GRA7
		RH∆Ku80 HL (30)	RH∆Ku80 HL (15)	RH∆Ku80 LL (30)	RH∆Ku80 LL (15)	tsDOC2 HL (30)	tsDOC2 HL (15)	tsDOC2 LL (30)	tsDOC2 LL (15)
	Rep 1	20600.3	20457.4	37960.2	28304	15980	6891.88	0	0
	Rep 2	15411.8	17013.8	21295.4	16705.2	7108.78	4946.95	0	0
	Rep 3	12330.6	13330.5	18524.8	23086.8	4501.42	3250.2	0	0
	Average	16114.2	16933.9	25926.8	22698.7	9196.75	5029.68	0	0
	Std	4179.39	3564.09	10512.9	5809.16	6017.43	1822.25	0	0
	Tubulin
		RH∆Ku80 HL (30)	RH∆Ku80 HL (15)	RH∆Ku80 LL (30)	RH∆Ku80 LL (15)	tsDOC2 HL (30)	tsDOC2 HL (15)	tsDOC2 LL (30)	tsDOC2 LL (15)
	Rep 1	51372.9	47526.3	47876.3	37900	39617.9	30967.4	44546.4	22465.2
	Rep 2	39542.2	29296.3	43598.9	32667.5	48808.7	28514.7	39658.6	26465.9
	Rep 3	62128.3	32998.2	64128.3	34998.2	57439.2	43188.1	55505.4	36161.6
	Average	51014.5	36606.9	51867.8	35188.6	48621.9	34223.4	46570.1	28364.2
	Std	11297.3	9635.9	10831.1	2621.46	8912.1	7859.9	8114.92	7042.78
	normalized	RH∆Ku80 HL (30)	RH∆Ku80 HL (15)	RH∆Ku80 LL (30)	RH∆Ku80 LL (15)	tsDOC2 HL (30)	tsDOC2 HL (15)	tsDOC2 LL (30)	tsDOC2 LL (15)
	Rep 1	0.400997	0.430443	0.792882	0.746807	0.403354	0.222553	0	0
	Rep 2	0.389755	0.580749	0.488438	0.51137	0.145646	0.173488	0	0
	Rep 3	0.19847	0.403978	0.288871	0.659659	0.0783684	0.075257	0	0
	Average	0.32974	0.471723	0.523397	0.639279	0.209123	0.157099	0	0
	Std	0.113823	0.0953417	0.253817	0.119035	0.17154	0.075003	0	0
	GRA7
		RH∆Ku80 HL	RH∆Ku80 LL	tsDOC2 HL	tsDOC2 LL
	Rep 1	30757.5	47284.1	14881.9	0
	Rep 2	24719.7	27352.8	8501.34	0
	Rep 3	19495.8	32349.2	5500.91	0
	Average	24991	35662.1	9628.05	0
	Std	5635.75	10370.4	4790.91	0
		Tubulin
		RH∆Ku80 HL	RH∆Ku80 LL	tsDOC2 HL	tsDOC2 LL
	Rep 1	73212.7	61838.2	50776.3	44738.4
	Rep 2	49067.4	54466.9	52919.1	46295.1
	Rep 3	64062.3	67062.3	71907.7	63914.3
	Average	62114.1	61122.5	58534.4	51649.3
	Std	12190	6328.11	11631.1	10650.3
	normalized	RH∆Ku80 HL	RH∆Ku80 LL	tsDOC2 HL	tsDOC2 LL
	Rep 1	0.420112	0.764643	0.293087	0
	Rep 2	0.50379	0.502192	0.160648	0
	Rep 3	0.304326	0.482376	0.0764997	0
	Average	0.409409	0.58307	0.176745	0
	Std	0.100162	0.157559	0.109187	0
	T-Test	0.182453		0.0486267

## Sheet: Lysate-GRA7 and Tubulin
		GRA7
			RH∆Ku80 HL (30)	RH∆Ku80 HL (15)	RH∆Ku80 LL (30)	RH∆Ku80 LL (15)	tsDOC2 HL (30)	tsDOC2 HL (15)	tsDOC2 LL (30)	tsDOC2 LL (15)
		Rep 1	32569.5	27550.1	31040.7	21072.6	30888.1	30775.2	33362.7	30775.2
		Rep 2	5082.1	14006.3	16606.8	15006.3	19094.1	15006.3	17102.9	22808.6
		Rep 3	22838.2	25925.3	24132.6	27048.6	34834.2	38182.1	21825.9	11070
		Average	20163.3	22493.9	23926.7	21042.5	28272.2	27987.9	24097.2	21551.2
		Std	13937.5	7395.24	7219.15	6021.23	8189.68	11836.7	8364.45	9912.6
		Tubulin
			RH∆Ku80 HL (30)	RH∆Ku80 HL (15)	RH∆Ku80 LL (30)	RH∆Ku80 LL (15)	tsDOC2 HL (30)	tsDOC2 HL (15)	tsDOC2 LL (30)	tsDOC2 LL (15)
		Rep 1	51372.9	47526.3	47876.3	37900	39617.9	30967.4	44546.4	22465.2
		Rep 2	39542.2	29296.3	43598.9	32667.5	48808.7	28514.7	39658.6	26465.9
		Rep 3	62128.3	32998.2	64128.3	34998.2	57439.2	43188.1	55505.4	36161.6
		Average	51014.5	36606.9	51867.8	35188.6	48621.9	34223.4	46570.1	0
		Std	11297.3	9635.9	10831.1	2621.46	8912.1	7859.9	8114.92	7042.78
		normalized	RH∆Ku80 HL (30)	RH∆Ku80 HL (15)	RH∆Ku80 LL (30)	RH∆Ku80 LL (15)	tsDOC2 HL (30)	tsDOC2 HL (15)	tsDOC2 LL (30)	tsDOC2 LL (15)
		Rep 1	0.633982	0.579682	0.648352	0.556005	0.779651	0.993793	0.748944	1.3699
		Rep 2	0.128523	0.478091	0.380899	0.459365	0.391202	0.526265	0.431255	0.861812
		Rep 3	0.367597	0.785658	0.376318	0.772859	0.606455	0.884089	0.393222	0.306125
		Average	0.376701	0.614477	0.468523	0.596076	0.592436	0.801382	0.524473	0.845947
		Std	0.252852	0.156708	0.155753	0.160543	0.194604	0.244491	0.195325	0.532067
		GRA7
			RH∆Ku80 HL	RH∆Ku80 LL	tsDOC2 HL	tsDOC2 LL
		Rep 1	43834.8	36592.9	46219.3	47456.5
		Rep 2	16547.3	23309.7	24553.3	31360.1
		Rep 3	37344.4	39114.9	55599.2	21982.9
		Average	32575.5	33005.9	42123.9	33599.8
		Std	14255.1	8491.28	15923	12883.7
			Tubulin
			RH∆Ku80 HL	RH∆Ku80 LL	tsDOC2 HL	tsDOC2 LL
		Rep 1	73212.7	61838.2	50776.3	44738.4
		Rep 2	49067.4	54466.9	52919.1	46295.1
		Rep 3	64062.3	67062.3	71907.7	63914.3
		Average	62114.1	61122.5	58534.4	51649.3
		Std	12190	6328.11	11631.1	10650.3
		normalized	RH∆Ku80 HL	RH∆Ku80 LL	tsDOC2 HL	tsDOC2 LL
		Rep 1	0.598733	0.591753	0.910252	1.06076
		Rep 2	0.337237	0.42796	0.463979	0.677394
		Rep 3	0.582938	0.583263	0.773203	0.343944
		Average	0.506303	0.534325	0.715811	0.694032
		Std	0.146628	0.0922127	0.228605	0.358696
		T-Test	0.793208		0.933593

## Sheet: Lysate-DOC2-5xTy and Tubulin
		DOC2
			RH∆Ku80 HL (30)	RH∆Ku80 HL (15)	RH∆Ku80 LL (30)	RH∆Ku80 LL (15)	tsDOC2 HL (30)	tsDOC2 HL (15)	tsDOC2 LL (30)	tsDOC2 LL (15)
		Rep 1	0	0	0	0	50852.7	32284.1	0	0
		Rep 2	0	0	0	0	57290.7	40722.8	0	0
		Rep 3	0	0	0	0	77709.8	72559.5	0	0
		Average	0	0	0	0	61951.1	48522.1	0	0
		Std	0	0	0	0	14022	21240.3	0	0
		Tubulin
			RH∆Ku80 HL (30)	RH∆Ku80 HL (15)	RH∆Ku80 LL (30)	RH∆Ku80 LL (15)	tsDOC2 HL (30)	tsDOC2 HL (15)	tsDOC2 LL (30)	tsDOC2 LL (15)
		Rep 1	51372.9	47526.3	47876.3	37900	39617.9	30967.4	44546.4	22465.2
		Rep 2	39542.2	29296.3	43598.9	32667.5	48808.7	28514.7	39658.6	26465.9
		Rep 3	62128.3	32998.2	64128.3	34998.2	57439.2	43188.1	55505.4	36161.6
		Average	51014.5	36606.9	51867.8	35188.6	48621.9	34223.4	46570.1	28364.2
		Std	11297.3	9635.9	10831.1	2621.46	8912.1	7859.9	8114.92	7042.78
		ts-DOC2-5xTy
			RH∆Ku80 HL	RH∆Ku80 LL	tsDOC2 HL	tsDOC2 LL
		Rep 1	0	0	32284.1	0
		Rep 2	0	0	69368.1	0
		Rep 3	0	0	111414	0
		Average	0	0	71022.2	0
		Std	0	0	39591.1	0
			Tubulin
			RH∆Ku80 HL	RH∆Ku80 LL	tsDOC2 HL	tsDOC2 LL
		Rep 1	73212.7	61838.2	50776.3	44738.4
		Rep 2	49067.4	54466.9	52919.1	46295.1
		Rep 3	64062.3	67062.3	71907.7	63914.3
		Average	25507.2	61122.5	58534.4	51649.3
		Std	12190	6328.11	11631.1	10650.3
		normalized	RH∆Ku80 HL	RH∆Ku80 LL	tsDOC2 HL	tsDOC2 LL
		Rep 1	0	0	0.635809	0
		Rep 2	0	0	1.31083	0
		Rep 3	0	0	1.54941	0
		Average	0	0	1.16535	0
		Std	0	0	0.473856	0
		T-Test	#DIV/0!		0.0130576
